# Supplementary material for: Enhanced 4Pi single-molecule localization microscopy with coherent pupil based localization
Source: Commun Biol. 2020 May 8;3:220. doi: 10.1038/s42003-020-0908-2 (PMC7210115; doi:10.1038/s42003-020-0908-2)
Supplement: Supplementary file 2 — Supplementary Software [file 42003_2020_908_MOESM2_ESM.zip]

Archive with 228 entries (204 files):
- PR-4Pi software/@SR4pi_demo/
- PR-4Pi software/@SR4pi_demo/buildPSF.m
- PR-4Pi software/@SR4pi_demo/caliparam.m
- PR-4Pi software/@SR4pi_demo/caliphi0.m
- PR-4Pi software/@SR4pi_demo/cmap6.mat
- PR-4Pi software/@SR4pi_demo/driftcorrection.m
- PR-4Pi software/@SR4pi_demo/filtering.m
- PR-4Pi software/@SR4pi_demo/findTM.m
- PR-4Pi software/@SR4pi_demo/getPR.m
- PR-4Pi software/@SR4pi_demo/initfit.m
- PR-4Pi software/@SR4pi_demo/mlefit.m
- PR-4Pi software/@SR4pi_demo/optimparam.m
- PR-4Pi software/@SR4pi_demo/private/
- PR-4Pi software/@SR4pi_demo/private/align.m
- PR-4Pi software/@SR4pi_demo/private/applymask.m
- PR-4Pi software/@SR4pi_demo/private/AstCalibr.m
- PR-4Pi software/@SR4pi_demo/private/astfun_val.m
- PR-4Pi software/@SR4pi_demo/private/astfuneval.m
- PR-4Pi software/@SR4pi_demo/private/binlocalizations.m
- PR-4Pi software/@SR4pi_demo/private/build_dmap.m
- PR-4Pi software/@SR4pi_demo/private/catstruct.m
- PR-4Pi software/@SR4pi_demo/private/cc2.m
- PR-4Pi software/@SR4pi_demo/private/coords2mephi.m
- PR-4Pi software/@SR4pi_demo/private/drift_correction_core3d.m
- PR-4Pi software/@SR4pi_demo/private/drift_correction_core3d_stack.m
- PR-4Pi software/@SR4pi_demo/private/find_mephi.m
- PR-4Pi software/@SR4pi_demo/private/find_mephi_ini.m
- PR-4Pi software/@SR4pi_demo/private/findfineshift_3d.m
- PR-4Pi software/@SR4pi_demo/private/findgpair.m
- PR-4Pi software/@SR4pi_demo/private/findhistshift_3d.m
- PR-4Pi software/@SR4pi_demo/private/findmax.m
- PR-4Pi software/@SR4pi_demo/private/findmax3d.m
- PR-4Pi software/@SR4pi_demo/private/findphi0_bead_loc.m
- PR-4Pi software/@SR4pi_demo/private/findphi0_loc.m
- PR-4Pi software/@SR4pi_demo/private/findslope4pi.m
- PR-4Pi software/@SR4pi_demo/private/fit_ast.m
- PR-4Pi software/@SR4pi_demo/private/genastparam.m
- PR-4Pi software/@SR4pi_demo/private/genblurimg.m
- PR-4Pi software/@SR4pi_demo/private/gencormask.m
- PR-4Pi software/@SR4pi_demo/private/genini4pi_loc.m
- PR-4Pi software/@SR4pi_demo/private/genini4pi_z_cuda.m
- PR-4Pi software/@SR4pi_demo/private/genmask.m
- PR-4Pi software/@SR4pi_demo/private/genphaseparam.m
- PR-4Pi software/@SR4pi_demo/private/genphaseparamM.m
- PR-4Pi software/@SR4pi_demo/private/genpsf4pi_real.m
- PR-4Pi software/@SR4pi_demo/private/genpsfstruct.m
- PR-4Pi software/@SR4pi_demo/private/gensamplepsf4pi.m
- PR-4Pi software/@SR4pi_demo/private/genzestparam.m
- PR-4Pi software/@SR4pi_demo/private/getfiledir.m
- PR-4Pi software/@SR4pi_demo/private/getgpair.m
- PR-4Pi software/@SR4pi_demo/private/getphase.m
- PR-4Pi software/@SR4pi_demo/private/getstepnum.m
- PR-4Pi software/@SR4pi_demo/private/imstretch_linear.m
- PR-4Pi software/@SR4pi_demo/private/iniz_astfit.m
- PR-4Pi software/@SR4pi_demo/private/iPALM_driftcorretion_redun_3dcor.m
- PR-4Pi software/@SR4pi_demo/private/iPALM_est_angle.m
- PR-4Pi software/@SR4pi_demo/private/iPALM_find_delay.m
- PR-4Pi software/@SR4pi_demo/private/iPALM_maxf_cand.m
- PR-4Pi software/@SR4pi_demo/private/iPALM_unif_sCMOS.m
- PR-4Pi software/@SR4pi_demo/private/iPALMast_findmom_givenC.m
- PR-4Pi software/@SR4pi_demo/private/iPALMast_findmom_givenC_v1.m
- PR-4Pi software/@SR4pi_demo/private/iPALMast_findmom_givenM.m
- PR-4Pi software/@SR4pi_demo/private/iPALMast_iniz_astfit.m
- PR-4Pi software/@SR4pi_demo/private/iPALMast_RM_zang.m
- PR-4Pi software/@SR4pi_demo/private/iPALMast_sumim_seg.m
- PR-4Pi software/@SR4pi_demo/private/iPALMscmos_makeqds.m
- PR-4Pi software/@SR4pi_demo/private/loc4pi_ct.m
- PR-4Pi software/@SR4pi_demo/private/loc4pi_cuda_sCMOS_constI.m
- PR-4Pi software/@SR4pi_demo/private/makerois4pi_sCMOS.m
- PR-4Pi software/@SR4pi_demo/private/makerois4pi_sCMOS_bead.m
- PR-4Pi software/@SR4pi_demo/private/Mephi_z_4PiSMS.m
- PR-4Pi software/@SR4pi_demo/private/mephi_zest.m
- PR-4Pi software/@SR4pi_demo/private/mephigrow.m
- PR-4Pi software/@SR4pi_demo/private/normalizedist.m
- PR-4Pi software/@SR4pi_demo/private/normxcorr3_sparse.m
- PR-4Pi software/@SR4pi_demo/private/pickbead.m
- PR-4Pi software/@SR4pi_demo/private/rankshift.m
- PR-4Pi software/@SR4pi_demo/private/refine_zpos.m
- PR-4Pi software/@SR4pi_demo/private/refineini4pi_z.m
- PR-4Pi software/@SR4pi_demo/private/renderslice1.m
- PR-4Pi software/@SR4pi_demo/private/rmoutlier_phi.m
- PR-4Pi software/@SR4pi_demo/private/shiftcoords.m
- PR-4Pi software/@SR4pi_demo/private/srhist_color.m
- PR-4Pi software/@SR4pi_demo/private/SRreconstructhist.m
- PR-4Pi software/@SR4pi_demo/private/unwrap4pi_loc.m
- PR-4Pi software/@SR4pi_demo/private/varunif.m
- PR-4Pi software/@SR4pi_demo/renderSR.m
- PR-4Pi software/@SR4pi_demo/rmoutlier.m
- PR-4Pi software/@SR4pi_demo/SR4pi_demo.m
- PR-4Pi software/@SR4pi_demo/unwrap.m
- PR-4Pi software/mex/
- PR-4Pi software/mex/cHistRecon.mexw64
- PR-4Pi software/mex/cHistRecon3D.mexw64
- PR-4Pi software/mex/cMakeSubregions.mexw64
- PR-4Pi software/mex/cuda4pi_loc_linear.mexw64
- PR-4Pi software/mex/cuda4pi_loc_linear_consI.mexw64
- PR-4Pi software/mex/cuda4pi_loc_spline.mexw64
- PR-4Pi software/mex/cuda4pi_loc_spline_consI.mexw64
- PR-4Pi software/mex/GPUgaussMLEv2.mexw64
- PR-4Pi software/mex/GPUgaussMLEv2_sCMOS.mexw64
- PR-4Pi software/mex/GPUgenerateBlobs.mexw64
- PR-4Pi software/PSF Toolbox/
- PR-4Pi software/PSF Toolbox/@CalCRLB_4pi/
- PR-4Pi software/PSF Toolbox/@CalCRLB_4pi/CalCRLB_4pi.m
- PR-4Pi software/PSF Toolbox/@CalCRLB_4pi_consI/
- PR-4Pi software/PSF Toolbox/@CalCRLB_4pi_consI/CalCRLB_4pi_consI.m
- PR-4Pi software/PSF Toolbox/@OptimPR_Ast/
- PR-4Pi software/PSF Toolbox/@OptimPR_Ast/findAstparam.m
- PR-4Pi software/PSF Toolbox/@OptimPR_Ast/findZestimator.m
- PR-4Pi software/PSF Toolbox/@OptimPR_Ast/fitFigure.m
- PR-4Pi software/PSF Toolbox/@OptimPR_Ast/fitPSFdata.m
- PR-4Pi software/PSF Toolbox/@OptimPR_Ast/genOTFpsfv.m
- PR-4Pi software/PSF Toolbox/@OptimPR_Ast/genSamplePSF.m
- PR-4Pi software/PSF Toolbox/@OptimPR_Ast/objectivefun.m
- PR-4Pi software/PSF Toolbox/@OptimPR_Ast/OptimPR_Ast.m
- PR-4Pi software/PSF Toolbox/@OptimPR_Ast/private/
- PR-4Pi software/PSF Toolbox/@OptimPR_Ast/private/chooseSubRegion.m
- PR-4Pi software/PSF Toolbox/@OptimPR_Ast/private/cudaAst_SM_Streams.mexw64
- PR-4Pi software/PSF Toolbox/@OptimPR_Ast/private/GenZCoeffv1.m
- PR-4Pi software/PSF Toolbox/@OptimPR_Ast/private/GPUgaussMLEv2_sCMOS.mexw64
- PR-4Pi software/PSF Toolbox/@OptimPR_Ast/private/GPUgen_Ast_PSFv2.mexw64
- PR-4Pi software/PSF Toolbox/@OptimPR_Ast/runMCMC.m
- PR-4Pi software/PSF Toolbox/@OTFrescale/
- PR-4Pi software/PSF Toolbox/@OTFrescale/OTFrescale.m
- PR-4Pi software/PSF Toolbox/@PRPSF/
- PR-4Pi software/PSF Toolbox/@PRPSF/findOTFparam.m
- PR-4Pi software/PSF Toolbox/@PRPSF/findXYshift.m
- PR-4Pi software/PSF Toolbox/@PRPSF/fitdefocus.m
- PR-4Pi software/PSF Toolbox/@PRPSF/genPRfigs.m
- PR-4Pi software/PSF Toolbox/@PRPSF/genZKresult.m
- PR-4Pi software/PSF Toolbox/@PRPSF/optimOTFparam.m
- PR-4Pi software/PSF Toolbox/@PRPSF/phaseretrieve.m
- PR-4Pi software/PSF Toolbox/@PRPSF/phaseretrieveIMM.m
- PR-4Pi software/PSF Toolbox/@PRPSF/PRPSF.m
- PR-4Pi software/PSF Toolbox/@PRPSF/unwrapPupil.m
- PR-4Pi software/PSF Toolbox/@PSF_4pi/
- PR-4Pi software/PSF Toolbox/@PSF_4pi/PSF_4pi.m
- PR-4Pi software/PSF Toolbox/@Zernike_Polynomials/
- PR-4Pi software/PSF Toolbox/@Zernike_Polynomials/Zernike_Polynomials.m
- PR-4Pi software/PSF Toolbox/examples/
- PR-4Pi software/PSF Toolbox/examples/PR_example.m
- PR-4Pi software/PSF Toolbox/examples/PSF_4pi_example.m
- PR-4Pi software/PSF Toolbox/test data/
- PR-4Pi software/PSF Toolbox/test data/bead_bot_000_020.mat
- PR-4Pi software/PSF Toolbox/user manual for PSF toolbox.pdf
- PR-4Pi software/source code/
- PR-4Pi software/source code/cHistRecon/
- PR-4Pi software/source code/cHistRecon/mexFunction.cpp
- PR-4Pi software/source code/compiling_instruction.txt
- PR-4Pi software/source code/CUDA.zip
- PR-4Pi software/source code/cuda4pi_loc_linear/
- PR-4Pi software/source code/cuda4pi_loc_linear/definitions.h
- PR-4Pi software/source code/cuda4pi_loc_linear/kernel.cu
- PR-4Pi software/source code/cuda4pi_loc_linear/kernel.h
- PR-4Pi software/source code/cuda4pi_loc_linear/kernel_crlb.cu
- PR-4Pi software/source code/cuda4pi_loc_linear/kernel_LL.cu
- PR-4Pi software/source code/cuda4pi_loc_linear/kernel_localization.cu
- PR-4Pi software/source code/cuda4pi_loc_linear/MatInvLib.h
- PR-4Pi software/source code/cuda4pi_loc_linear/mexFunction.cpp
- PR-4Pi software/source code/cuda4pi_loc_linear/Model_Localization.cpp
- PR-4Pi software/source code/cuda4pi_loc_linear/Model_Localization.hpp
- PR-4Pi software/source code/cuda4pi_loc_linear/wrapper.cu
- PR-4Pi software/source code/cuda4pi_loc_linear_consI/
- PR-4Pi software/source code/cuda4pi_loc_linear_consI/definitions.h
- PR-4Pi software/source code/cuda4pi_loc_linear_consI/kernel.cu
- PR-4Pi software/source code/cuda4pi_loc_linear_consI/kernel.h
- PR-4Pi software/source code/cuda4pi_loc_linear_consI/kernel_crlb.cu
- PR-4Pi software/source code/cuda4pi_loc_linear_consI/kernel_LL.cu
- PR-4Pi software/source code/cuda4pi_loc_linear_consI/kernel_localization.cu
- PR-4Pi software/source code/cuda4pi_loc_linear_consI/MatInvLib.h
- PR-4Pi software/source code/cuda4pi_loc_linear_consI/mexFunction.cpp
- PR-4Pi software/source code/cuda4pi_loc_linear_consI/Model_Localization.cpp
- PR-4Pi software/source code/cuda4pi_loc_linear_consI/Model_Localization.hpp
- PR-4Pi software/source code/cuda4pi_loc_linear_consI/wrapper.cu
- PR-4Pi software/source code/cuda4pi_loc_spline/
- PR-4Pi software/source code/cuda4pi_loc_spline/definitions.h
- PR-4Pi software/source code/cuda4pi_loc_spline/kernel.cu
- PR-4Pi software/source code/cuda4pi_loc_spline/kernel.h
- PR-4Pi software/source code/cuda4pi_loc_spline/kernel_crlb.cu
- PR-4Pi software/source code/cuda4pi_loc_spline/kernel_LL.cu
- PR-4Pi software/source code/cuda4pi_loc_spline/kernel_localization.cu
- PR-4Pi software/source code/cuda4pi_loc_spline/MatInvLib.h
- PR-4Pi software/source code/cuda4pi_loc_spline/mexFunction.cpp
- PR-4Pi software/source code/cuda4pi_loc_spline/Model_Localization.cpp
- PR-4Pi software/source code/cuda4pi_loc_spline/Model_Localization.hpp
- PR-4Pi software/source code/cuda4pi_loc_spline/wrapper.cu
- PR-4Pi software/source code/cuda4pi_loc_spline_consI/
- PR-4Pi software/source code/cuda4pi_loc_spline_consI/definitions.h
- PR-4Pi software/source code/cuda4pi_loc_spline_consI/kernel.cu
- PR-4Pi software/source code/cuda4pi_loc_spline_consI/kernel.h
- PR-4Pi software/source code/cuda4pi_loc_spline_consI/kernel_crlb.cu
- PR-4Pi software/source code/cuda4pi_loc_spline_consI/kernel_LL.cu
- PR-4Pi software/source code/cuda4pi_loc_spline_consI/kernel_localization.cu
- PR-4Pi software/source code/cuda4pi_loc_spline_consI/MatInvLib.h
- PR-4Pi software/source code/cuda4pi_loc_spline_consI/mexFunction.cpp
- PR-4Pi software/source code/cuda4pi_loc_spline_consI/Model_Localization.cpp
- PR-4Pi software/source code/cuda4pi_loc_spline_consI/Model_Localization.hpp
- PR-4Pi software/source code/cuda4pi_loc_spline_consI/wrapper.cu
- PR-4Pi software/source code/GPUgaussMLEv2/
- PR-4Pi software/source code/GPUgaussMLEv2/definitions.h
- PR-4Pi software/source code/GPUgaussMLEv2/GPUgaussLib.cuh
- PR-4Pi software/source code/GPUgaussMLEv2/GPUgaussLib.h
- PR-4Pi software/source code/GPUgaussMLEv2/GPUgaussMLEv2.cu
- PR-4Pi software/source code/GPUgaussMLEv2/GPUgaussMLEv2.h
- PR-4Pi software/source code/GPUgaussMLEv2/MatInvLib.h
- PR-4Pi software/source code/GPUgaussMLEv2/mexFunction.cpp
- PR-4Pi software/source code/GPUgaussMLEv2/wrapper.cu
- PR-4Pi software/source code/GPUgaussMLEv2_sCMOS/
- PR-4Pi software/source code/GPUgaussMLEv2_sCMOS/definitions.h
- PR-4Pi software/source code/GPUgaussMLEv2_sCMOS/GPUgaussLib.cuh
- PR-4Pi software/source code/GPUgaussMLEv2_sCMOS/GPUgaussLib.h
- PR-4Pi software/source code/GPUgaussMLEv2_sCMOS/GPUgaussMLEv2.cu
- PR-4Pi software/source code/GPUgaussMLEv2_sCMOS/GPUgaussMLEv2.h
- PR-4Pi software/source code/GPUgaussMLEv2_sCMOS/MatInvLib.h
- PR-4Pi software/source code/GPUgaussMLEv2_sCMOS/mexFunction.cpp
- PR-4Pi software/source code/GPUgaussMLEv2_sCMOS/wrapper.cu
- PR-4Pi software/source code/GPUgenerateBlobs/
- PR-4Pi software/source code/GPUgenerateBlobs/GPUgenerateBlobs.cu
- PR-4Pi software/SR4pi_demo_example.m
- PR-4Pi software/test data/
- PR-4Pi software/test data/bead_4pi_000_100.mat
- PR-4Pi software/test data/bead_bot_000_020.mat
- PR-4Pi software/test data/bead_top_000_020.mat
- PR-4Pi software/test data/cell_FMT_000_000.mat
- PR-4Pi software/test data/cell1_tom20_000_000.mat
- PR-4Pi software/test data/cell1_tom20_001_000.mat
- PR-4Pi software/test data/gainmap.mat
- PR-4Pi software/user manual for PR-4Pi software.pdf
