# Supplementary material for: Enhanced 4Pi single-molecule localization microscopy with coherent pupil based localization
Source: Commun Biol. 2020 May 8;3:220. doi: 10.1038/s42003-020-0908-2 (PMC7210115; doi:10.1038/s42003-020-0908-2)
Supplement: Supplementary file 2 — Supplementary Software [file 42003_2020_908_MOESM2_ESM.zip › PR-4Pi software/@SR4pi_demo/private/align.m]

% for quadrant alignment

function [q1, q2, q3, q4] = align(qd1,qd2,qd3,qd4,affS)
zm = affS.zm_all;
trans = affS.trans_all;
ang = affS.ang_all;

parfor ii = 1:size(qd1,3)
    
    q1(:,:,ii) = qd1(:,:,ii);
    
    q2(:,:,ii) = double(affine_trans(qd2(:,:,ii),zm(2,:),trans(2,:),ang(2)));
    
    q3(:,:,ii) = double(affine_trans(qd3(:,:,ii),zm(3,:),trans(3,:),ang(3)));
    
    q4(:,:,ii) = double(affine_trans(qd4(:,:,ii),zm(4,:),trans(4,:),ang(4)));
    
end
