# Supplementary material for: Enhanced 4Pi single-molecule localization microscopy with coherent pupil based localization
Source: Commun Biol. 2020 May 8;3:220. doi: 10.1038/s42003-020-0908-2 (PMC7210115; doi:10.1038/s42003-020-0908-2)
Supplement: Supplementary file 2 — Supplementary Software [file 42003_2020_908_MOESM2_ESM.zip › PR-4Pi software/@SR4pi_demo/private/applymask.m]

function strout = applymask(strin,mask)

fd = fields(strin);
for ii = 1:numel(fd)
    strout.(fd{ii}) = strin.(fd{ii})(mask,:);
end

end
