# Supplementary material for: Enhanced 4Pi single-molecule localization microscopy with coherent pupil based localization
Source: Commun Biol. 2020 May 8;3:220. doi: 10.1038/s42003-020-0908-2 (PMC7210115; doi:10.1038/s42003-020-0908-2)
Supplement: Supplementary file 2 — Supplementary Software [file 42003_2020_908_MOESM2_ESM.zip › PR-4Pi software/@SR4pi_demo/private/astfun_val.m]

function [FittedCurve] = astfun_val(zdata,params)
w = params(1);
c = params(2);
d = params(3);
A = params(4);
B = params(5);
FittedCurve = w.*sqrt(1+((zdata-c)./d).^2+A.*((zdata-c)./d).^3+B.*((zdata-c)./d).^4);
end
