# Supplementary material for: Enhanced 4Pi single-molecule localization microscopy with coherent pupil based localization
Source: Commun Biol. 2020 May 8;3:220. doi: 10.1038/s42003-020-0908-2 (PMC7210115; doi:10.1038/s42003-020-0908-2)
Supplement: Supplementary file 2 — Supplementary Software [file 42003_2020_908_MOESM2_ESM.zip › PR-4Pi software/@SR4pi_demo/private/astfuneval.m]

function [SSE,Sx,Sy] = astfuneval(params,z,inSx,inSy,fitType)
Ax = params(1);
Bx = params(2);
Ay = params(3);
By = params(4);
gamma = params(5);
d = params(6);
w = params(7);
Sx = w*sqrt(1+((z-gamma)/d).^2+Ax.*((z-gamma)/d).^3+Bx.*((z-gamma)/d).^4);
Sy = w*sqrt(1+((z-gamma)/d).^2+Ay.*((z-gamma)/d).^3+By.*((z-gamma)/d).^4);
SSE = 0;
if nargin>2
    SSE1=sum((inSx-Sx).^2);
    SSE2=sum((inSy-Sy).^2);
    switch fitType
        case 1
            SSE=SSE1+SSE2;
        case 2
            SSE=SSE1;
        case 3
            SSE=SSE2;
    end
end
end
