# Supplementary material for: Enhanced 4Pi single-molecule localization microscopy with coherent pupil based localization
Source: Commun Biol. 2020 May 8;3:220. doi: 10.1038/s42003-020-0908-2 (PMC7210115; doi:10.1038/s42003-020-0908-2)
Supplement: Supplementary file 2 — Supplementary Software [file 42003_2020_908_MOESM2_ESM.zip › PR-4Pi software/@SR4pi_demo/private/build_dmap.m]

function [dmap]=build_dmap(mtc_seg,zang_seg,msz,sigma)

normphi=(zang_seg+pi).*msz./2./pi;
normmtc=(mtc_seg+pi)*msz./2./pi;
[dmap]=binlocalizations([normphi normmtc],msz);
dmap=double(gaussf(dmap,sigma));
