# Supplementary material for: Enhanced 4Pi single-molecule localization microscopy with coherent pupil based localization
Source: Commun Biol. 2020 May 8;3:220. doi: 10.1038/s42003-020-0908-2 (PMC7210115; doi:10.1038/s42003-020-0908-2)
Supplement: Supplementary file 2 — Supplementary Software [file 42003_2020_908_MOESM2_ESM.zip › PR-4Pi software/@SR4pi_demo/private/catstruct.m]

function strout = catstruct(str1,str2,dim)

fd = fields(str1);
for ii = 1:numel(fd)
    strout.(fd{ii}) = cat(dim,str1.(fd{ii}), str2.(fd{ii}));
end

end
