# Supplementary material for: Enhanced 4Pi single-molecule localization microscopy with coherent pupil based localization
Source: Commun Biol. 2020 May 8;3:220. doi: 10.1038/s42003-020-0908-2 (PMC7210115; doi:10.1038/s42003-020-0908-2)
Supplement: Supplementary file 2 — Supplementary Software [file 42003_2020_908_MOESM2_ESM.zip › PR-4Pi software/@SR4pi_demo/private/cc2.m]

function [maxa,cc] = cc2(ref,img)
ref = ref-mean(ref(:));
ref = ref/std(ref(:));
img = img-mean(img(:));
img = img/std(img(:));
cc = abs(ifft2(fft2(ref).*conj(fft2(img))));
maxa = 1/numel(img)*max(cc(:));
end
