# Supplementary material for: Enhanced 4Pi single-molecule localization microscopy with coherent pupil based localization
Source: Commun Biol. 2020 May 8;3:220. doi: 10.1038/s42003-020-0908-2 (PMC7210115; doi:10.1038/s42003-020-0908-2)
Supplement: Supplementary file 2 — Supplementary Software [file 42003_2020_908_MOESM2_ESM.zip › PR-4Pi software/@SR4pi_demo/private/find_mephi.m]

function [mephi,uwmephi,mephipp]=find_mephi(dmap,mephi_ini,maxangle,srange,stopval)
h = figure;
h.Position = [395,291,650,300];
ha = axes;
ha.Position = [0,0,0.5,1];
ha.UserData = zeros(size(dmap));
ha1 = axes;
ha1.Position = [0.5,0,0.5,1];
[out1]=mephigrow(mephi_ini,dmap,maxangle,srange,stopval,1,ha,ha1);
[out2]=mephigrow(mephi_ini([2 1],:),dmap,maxangle,srange,stopval,1,ha,ha1);
if sum(out1(:,1))>sum(out2(:,1))
    [mephi]=cat(1,flipud(out2),out1(3:end,:));
else
    [mephi]=cat(1,flipud(out1),out2(3:end,:));
end
% figure
    scatter(mephi(:,1),mephi(:,2))
    mask=mephi(:,1)~=-pi&mephi(:,1)~=pi;
%
% uwmephi=mephi;
uwmephi(:,1)=mephi(mask,1);
uwmephi(:,2)=unwrap(mephi(mask,2));

mephi=mephi(mask,:);
mephipp = interp1(uwmephi(:,1),uwmephi(:,2),'linear','pp');
% mephipp=spline(uwmephi(:,1),uwmephi(:,2));
