# Supplementary material for: Enhanced 4Pi single-molecule localization microscopy with coherent pupil based localization
Source: Commun Biol. 2020 May 8;3:220. doi: 10.1038/s42003-020-0908-2 (PMC7210115; doi:10.1038/s42003-020-0908-2)
Supplement: Supplementary file 2 — Supplementary Software [file 42003_2020_908_MOESM2_ESM.zip › PR-4Pi software/@SR4pi_demo/private/findmax3d.m]

function [out colind rowind zind]=findmax3d(m)
[tmp inds]=max(m,[],1);
[tmp2 inds2]=max(tmp,[],2);
[out zind]=max(tmp2,[],3);
colind=inds2(1,1,zind);
rowind=inds(1,colind,zind);
