# Supplementary material for: Enhanced 4Pi single-molecule localization microscopy with coherent pupil based localization
Source: Commun Biol. 2020 May 8;3:220. doi: 10.1038/s42003-020-0908-2 (PMC7210115; doi:10.1038/s42003-020-0908-2)
Supplement: Supplementary file 2 — Supplementary Software [file 42003_2020_908_MOESM2_ESM.zip › PR-4Pi software/@SR4pi_demo/private/findphi0_bead_loc.m]

% find phic, phase shift at z=0
function [phic,phic_u] = findphi0_bead_loc(sr,phi,obj)
srcenter = obj.Srcenter;
phi_offset = obj.Phi_offset;
plotflag = 0;
phia = unwrap(phi);
masksub = sr>-2&sr<2;
p_phi = polyfit(sr(masksub),phia(masksub),1);
phic = polyval(p_phi,srcenter);
if plotflag ==1
    figure;
    plot(sr(masksub),phia(masksub),'.')
    hold on
    plot(srcenter,phic,'o')
end
phic_u = phic;
phic = wrapToPi(phic+phi_offset);
end
