# Supplementary material for: Enhanced 4Pi single-molecule localization microscopy with coherent pupil based localization
Source: Commun Biol. 2020 May 8;3:220. doi: 10.1038/s42003-020-0908-2 (PMC7210115; doi:10.1038/s42003-020-0908-2)
Supplement: Supplementary file 2 — Supplementary Software [file 42003_2020_908_MOESM2_ESM.zip › PR-4Pi software/@SR4pi_demo/private/findslope4pi.m]

function [sse,refim,scale_ref,xc_ref,yc_ref,accx]=findslope4pi(x,p_phi0,dataim,R,sigma)
N = 200;
p_phi = p_phi0 + x;
sr_sim = linspace(-6,6,N);
phi_sim = polyval([p_phi,0],sr_sim);
mask = phi_sim>-2*pi & phi_sim<2*pi;
sr_sim = sr_sim(mask);
phi_sim = phi_sim(mask);
phi_sim = wrapToPi(phi_sim);
% phi_sim1 = repmat(phi_sim,Npeak,1)';
% sr_sim1 = repmat(sr_sim,Npeak,1)'-repmat([0:Npeak].*2.*pi/p_phi0,numel(sr_sim),1);
[refim,scale_ref,xc_ref,yc_ref] = genblurimg(R,sr_sim',phi_sim',sigma);

refim = refim-mean(refim(:));
refim = refim/std(refim(:));
acc = xcorr2(double(dataim),double(refim));
accx = double(acc(R,:));
mcc = max(accx);
sse = -1*mcc;
