# Supplementary material for: Enhanced 4Pi single-molecule localization microscopy with coherent pupil based localization
Source: Commun Biol. 2020 May 8;3:220. doi: 10.1038/s42003-020-0908-2 (PMC7210115; doi:10.1038/s42003-020-0908-2)
Supplement: Supplementary file 2 — Supplementary Software [file 42003_2020_908_MOESM2_ESM.zip › PR-4Pi software/@SR4pi_demo/private/genblurimg.m]

function [blurimg,scale,xc,yc] = genblurimg(R,x,y,sigma)
xco = x - min(x);
yco = y - min(y);
scale = max(yco)/R.*1.2;
xs = xco./scale;
ys = yco./scale;
xsz = ceil(R*max(xco)/max(yco));
xc = (max(xs)-xsz)./2;
yc = (max(ys)-R)./2;
xs1 = single(xs-xc);
ys1 = single(ys-yc);
blurimg = cHistRecon(xsz,R,xs1,ys1,0);
blurimg = gaussf(permute(dip_image(stretch(blurimg),'uint8'),[2 1]),sigma);
