# Supplementary material for: Enhanced 4Pi single-molecule localization microscopy with coherent pupil based localization
Source: Commun Biol. 2020 May 8;3:220. doi: 10.1038/s42003-020-0908-2 (PMC7210115; doi:10.1038/s42003-020-0908-2)
Supplement: Supplementary file 2 — Supplementary Software [file 42003_2020_908_MOESM2_ESM.zip › PR-4Pi software/@SR4pi_demo/private/gencormask.m]

% t: vector of frame numbers
% nfs: number of frame per section

function [cormask] = gencormask(t,nfs)
fn = ceil(single(max(t))/nfs);
v = [0:fn];
cormask = zeros(size(t));
for ii = 1:numel(v)-1
    mask = (t >= v(ii)*nfs)&(t < v(ii+1)*nfs);
    cormask(mask) = ii;
end
cormask(cormask==0) = ii;
end
