# Supplementary material for: Enhanced 4Pi single-molecule localization microscopy with coherent pupil based localization
Source: Commun Biol. 2020 May 8;3:220. doi: 10.1038/s42003-020-0908-2 (PMC7210115; doi:10.1038/s42003-020-0908-2)
Supplement: Supplementary file 2 — Supplementary Software [file 42003_2020_908_MOESM2_ESM.zip › PR-4Pi software/@SR4pi_demo/private/genmask.m]

function [masksub] = genmask(res,lim)
maskLL = res.LL<lim.LL;
maskI = res.I>lim.I;
maskbg = res.bg<lim.bg;

maskz = res.z>lim.z(1) & res.z<lim.z(2);
masksubx = res.x>lim.x(1) & res.x<lim.x(2);
masksuby = res.y>lim.y(1) & res.y<lim.y(2);

masksub = masksubx & masksuby & maskLL & maskz & maskI & maskbg;

end
