# Supplementary material for: Enhanced 4Pi single-molecule localization microscopy with coherent pupil based localization
Source: Commun Biol. 2020 May 8;3:220. doi: 10.1038/s42003-020-0908-2 (PMC7210115; doi:10.1038/s42003-020-0908-2)
Supplement: Supplementary file 2 — Supplementary Software [file 42003_2020_908_MOESM2_ESM.zip › PR-4Pi software/@SR4pi_demo/private/getfiledir.m]

function filedir = getfiledir(filefolder,label,N)
files = dir([filefolder,'\*',label,'*.mat']);
filename = files(N).name;
filedir = fullfile(filefolder,filename);
