# Supplementary material for: Enhanced 4Pi single-molecule localization microscopy with coherent pupil based localization
Source: Commun Biol. 2020 May 8;3:220. doi: 10.1038/s42003-020-0908-2 (PMC7210115; doi:10.1038/s42003-020-0908-2)
Supplement: Supplementary file 2 — Supplementary Software [file 42003_2020_908_MOESM2_ESM.zip › PR-4Pi software/@SR4pi_demo/private/getphase.m]

function [ang] = getphase(P,subims,plotflag)
%% 
xco=P(:,2);
yco=P(:,1);

%% get rms rmp
xf=xco;
yf=yco;
[rms, rmp]=iPALMast_findmom_givenC(subims,xf,yf);

%% calculate reduced moment
rm1=rms./sqrt(rms.^2+rmp.^2);
rm2=rmp./sqrt(rms.^2+rmp.^2);
c=rm1-1i*rm2;
ang=angle(c);   % change to MLE
if plotflag == 1
    figure;
    plot(ang);
end


end
