# Supplementary material for: Enhanced 4Pi single-molecule localization microscopy with coherent pupil based localization
Source: Commun Biol. 2020 May 8;3:220. doi: 10.1038/s42003-020-0908-2 (PMC7210115; doi:10.1038/s42003-020-0908-2)
Supplement: Supplementary file 2 — Supplementary Software [file 42003_2020_908_MOESM2_ESM.zip › PR-4Pi software/@SR4pi_demo/private/getstepnum.m]

function [stepnum]=getstepnum(filename)
inded=find(filename=='.',1,'last');
indst=find(filename=='_',1,'last');
stepnum=str2double(filename(indst+1:inded-1));
