# Supplementary material for: Enhanced 4Pi single-molecule localization microscopy with coherent pupil based localization
Source: Commun Biol. 2020 May 8;3:220. doi: 10.1038/s42003-020-0908-2 (PMC7210115; doi:10.1038/s42003-020-0908-2)
Supplement: Supplementary file 2 — Supplementary Software [file 42003_2020_908_MOESM2_ESM.zip › PR-4Pi software/@SR4pi_demo/private/imstretch_linear.m]

function imout=imstretch_linear(im,low_in,high_in,low_out,high_out)
% imout=imstretch_linear(im,low_in,high_in,low_out,high_out)
% � Fang Huang, 2012, fang.huang@yale.edu
imout=(im-low_in)./(high_in-low_in);
imout(imout>1)=1;
imout(imout<0)=0;
imout=(imout).*(high_out-low_out)+low_out;
