# Supplementary material for: Enhanced 4Pi single-molecule localization microscopy with coherent pupil based localization
Source: Commun Biol. 2020 May 8;3:220. doi: 10.1038/s42003-020-0908-2 (PMC7210115; doi:10.1038/s42003-020-0908-2)
Supplement: Supplementary file 2 — Supplementary Software [file 42003_2020_908_MOESM2_ESM.zip › PR-4Pi software/@SR4pi_demo/private/iPALM_unif_sCMOS.m]

% for v14 iPALMast_analysisv14scmos.m

function smoothim=iPALM_unif_sCMOS(im,varim,sz)
if nargin<3
sz=3;
end
% imunf=unifim=varunif(im,varim,5)
smoothim=varunif(im,varim,sz)-varunif(im,varim,2*sz+3);
%-unif(im,[2*sz+3 2*sz+3 0],'rectangular');
