# Supplementary material for: Enhanced 4Pi single-molecule localization microscopy with coherent pupil based localization
Source: Commun Biol. 2020 May 8;3:220. doi: 10.1038/s42003-020-0908-2 (PMC7210115; doi:10.1038/s42003-020-0908-2)
Supplement: Supplementary file 2 — Supplementary Software [file 42003_2020_908_MOESM2_ESM.zip › PR-4Pi software/@SR4pi_demo/private/iPALMast_findmom_givenC_v1.m]

% for v14 iPALMast_analysisv14scmos.m

function [rms, rmp]=iPALMast_findmom_givenC_v1(subims,xf,yf,bgf,trans_dx,trans_dy)
N = size(subims,3);
Nqd = size(subims,4);
redmom = zeros(N,Nqd);
for ii=1:Nqd
    sigma=1.1;
    [x, y]=meshgrid(0:size(subims,1)-1,0:size(subims,1)-1);
    xxrep=repmat(x,[1 1 size(subims,3)]);
    yyrep=repmat(y,[1 1 size(subims,3)]);
    xfrep=repmat(reshape(xf+trans_dx(:,ii),[1 1 size(subims,3)]),[size(subims,1) size(subims,2)]);
    yfrep=repmat(reshape(yf+trans_dy(:,ii),[1 1 size(subims,3)]),[size(subims,1) size(subims,2)]);
    R=sqrt((xxrep-xfrep).^2+(yyrep-yfrep).^2);
    mask = exp(-R.^2./2./sigma./sigma).*R.^0;
    momarr = mask.*(subims(:,:,:,ii)-1.*bgf(:,:,:,ii)); % zeroth moment
    redmom(:,ii)=squeeze(sum(sum(momarr)));                                 % sum could be changed into a fitting with Gaussian
end
redmom(redmom<=0) = 1e-6;
rmp=(redmom(:,1)-redmom(:,3))./(redmom(:,1)+redmom(:,3));
rms=(redmom(:,4)-redmom(:,2))./(redmom(:,4)+redmom(:,2));
