# Supplementary material for: Enhanced 4Pi single-molecule localization microscopy with coherent pupil based localization
Source: Commun Biol. 2020 May 8;3:220. doi: 10.1038/s42003-020-0908-2 (PMC7210115; doi:10.1038/s42003-020-0908-2)
Supplement: Supplementary file 2 — Supplementary Software [file 42003_2020_908_MOESM2_ESM.zip › PR-4Pi software/@SR4pi_demo/private/iPALMscmos_makeqds.m]

function [qds]=iPALMscmos_makeqds(ims,center,fsign)

vsz=size(ims,1);
qds=[];
for ii=1:1:numel(center)
    tmp=ims(:,(center(ii)-vsz/2):(center(ii)+vsz/2-1),:);
    if fsign(ii)==1
        tmp=flipdim(tmp,2);
    end
    qds(:,:,:,ii)=tmp;
end
    
