# Supplementary material for: Enhanced 4Pi single-molecule localization microscopy with coherent pupil based localization
Source: Commun Biol. 2020 May 8;3:220. doi: 10.1038/s42003-020-0908-2 (PMC7210115; doi:10.1038/s42003-020-0908-2)
Supplement: Supplementary file 2 — Supplementary Software [file 42003_2020_908_MOESM2_ESM.zip › PR-4Pi software/@SR4pi_demo/private/normalizedist.m]

function [ndata,mu,sigma] = normalizedist(data,value,plotflag)
if isscalar(value)
    [count,binc] = hist(data,value);
else
    binc = value;
    count = hist(data,binc);
end
f = fit(binc(2:end-1)',count(2:end-1)','gauss1');
if plotflag == 1
    figure;
    plot(f,binc(2:end-1),count(2:end-1))
end
mu = f.b1;
sigma = f.c1/sqrt(2);
ndata = (data - f.b1).*sqrt(2)./f.c1;

end
