# Supplementary material for: Enhanced 4Pi single-molecule localization microscopy with coherent pupil based localization
Source: Commun Biol. 2020 May 8;3:220. doi: 10.1038/s42003-020-0908-2 (PMC7210115; doi:10.1038/s42003-020-0908-2)
Supplement: Supplementary file 2 — Supplementary Software [file 42003_2020_908_MOESM2_ESM.zip › PR-4Pi software/@SR4pi_demo/private/shiftcoords.m]

function [xout,yout,zout] = shiftcoords(x,y,z,cormask,shifts)

xout = x;
yout = y;
zout = z;

sz = size(shifts,1);

if ~isempty(x)
    for nn = 1:sz
    xout(cormask==nn) = x(cormask==nn)+shifts(nn,1);
    end
end

if ~isempty(y)
    for nn = 1:sz
    yout(cormask==nn) = y(cormask==nn)+shifts(nn,2);
    end
end

if ~isempty(z)
    for nn = 1:sz
    zout(cormask==nn) = z(cormask==nn)+shifts(nn,3);
    end
end

end
