# Supplementary material for: Enhanced 4Pi single-molecule localization microscopy with coherent pupil based localization
Source: Commun Biol. 2020 May 8;3:220. doi: 10.1038/s42003-020-0908-2 (PMC7210115; doi:10.1038/s42003-020-0908-2)
Supplement: Supplementary file 2 — Supplementary Software [file 42003_2020_908_MOESM2_ESM.zip › PR-4Pi software/@SR4pi_demo/private/SRreconstructhist.m]

function [srhistim]=SRreconstructhist(sz,zm,xtotf,ytotf,equal)
%[imtot]=SRreconstructhist(sz,zm,xtotf,ytotf)
maxblob=250000;
maxk=ceil(size(xtotf,1)/maxblob);
if nargin<5
    equal=0;
end
imtemp=zeros(sz*zm,sz*zm);
for ii=1:1:maxk
    bst=(ii-1)*maxblob+1;
    if ii==maxk
        bed=size(xtotf,1);
    else
        bed=(ii)*maxblob;
    end
    
    xresult2=xtotf(bst:bed);
    yresult2=ytotf(bst:bed);
    
    imszzm=sz*zm;
    
    SRim=cHistRecon(single(imszzm),single(imszzm),single(xresult2.*zm),single(yresult2.*zm),equal);
    if ii==1
        imtemp=SRim;
    else
        imtemp=imtemp+SRim;
    end
end
srhistim=imtemp;
