# Supplementary material for: Enhanced 4Pi single-molecule localization microscopy with coherent pupil based localization
Source: Commun Biol. 2020 May 8;3:220. doi: 10.1038/s42003-020-0908-2 (PMC7210115; doi:10.1038/s42003-020-0908-2)
Supplement: Supplementary file 2 — Supplementary Software [file 42003_2020_908_MOESM2_ESM.zip › PR-4Pi software/@SR4pi_demo/private/varunif.m]

function unifim=varunif(im,varmap,sz)
im=single(im);
varmap=single(varmap);
if size(varmap,3)==1
    varmap=repmat(varmap,[1 1 size(im,3)]);
end
tmp1=im./varmap;
kerim=ones(sz,sz);
cim=convn(tmp1,kerim,'same');
wim=convn(1./varmap(:,:,1),kerim,'same');
wim=repmat(wim,[1 1 size(cim,3)]);
unifim=cim./wim;
