# Supplementary material for: Enhanced 4Pi single-molecule localization microscopy with coherent pupil based localization
Source: Commun Biol. 2020 May 8;3:220. doi: 10.1038/s42003-020-0908-2 (PMC7210115; doi:10.1038/s42003-020-0908-2)
Supplement: Supplementary file 2 — Supplementary Software [file 42003_2020_908_MOESM2_ESM.zip › PR-4Pi software/PSF Toolbox/@OptimPR_Ast/fitFigure.m]

function fitFigure(obj)
% fitFigure - generate figures from localization results of measured PSF
% data. 
P=obj.Fitresult.P;
LL=obj.Fitresult.LL;
x=P(:,1);
y=P(:,2);
z=P(:,5);


pxsz=obj.PRobj.Pixelsize;
deviationx=(x-mean(x)).*pxsz.*1e3;
deviationy=(y-mean(y)).*pxsz.*1e3;

zrange=[obj.PRobj.Zstart,obj.PRobj.Zstep,obj.PRobj.Zend];
zRef=[zrange(1):zrange(2):zrange(3)];
N=length(zRef);
Fn=length(x)/N;
vec=reshape(repmat([1:N],Fn,1),Fn*N,1);
deviationz=[];
for ii=1:N
    mask=vec==ii;
    deviationz=cat(1,deviationz,(z(mask)-zRef(ii)).*1e3);
end
zRefL=(vec-1)*zrange(2)+zrange(1);
ftsz=12;
figure('position',[100,200,800,700]);
subplot(311)
plot(zRefL,deviationx,'.');hold on;plot(zRef,mean(reshape(deviationx,Fn,N),1),'r-o')
xlabel('stage position (\mum)','fontsize',ftsz);ylabel('x deviaiton (nm)');
%ylim([-20,20]);xlim([zrange(1)-0.05,zrange(3)+0.05]);
subplot(312)
plot(zRefL,deviationy,'.');hold on;plot(zRef,mean(reshape(deviationy,Fn,N),1),'r-o')
xlabel('stage position (\mum)');ylabel('y deviaiton (nm)');
%ylim([-20,20]);xlim([zrange(1)-0.05,zrange(3)+0.05]);
subplot(313)
plot(zRefL,deviationz,'.');hold on;plot(zRef,mean(reshape(deviationz,Fn,N),1),'r-o')
xlabel('stage position (\mum)');ylabel('z deviaiton (nm)');
%ylim([-200,200]);xlim([zrange(1)-0.05,zrange(3)+0.05]);

% ImgName='XYZ-deviation-PRfit-ThreshZern-0d1-ROI50-k5-constantBg';
% set(gcf,'PaperPositionMode','auto')
% print(gcf, '-r300', '-djpeg', [obj.SaveDir,'\', ImgName])

% calculate pvalue
boxsize=obj.BoxSizeFit;
X2_CDF=@(k,x)gammainc(x/2,k/2);
k=boxsize^2-5;
X2=LL;
pvalue=1-X2_CDF(k,X2);

dimz = numel(zRef);
figure('position',[100,200,800,700]);
subplot(211)
plot(zRef,mean(reshape(pvalue,numel(pvalue)/dimz,dimz),1),'r-o')
axis tight
xlabel('stage position (\mum)')
ylabel('pvalue')
subplot(212)
plot(zRef,mean(reshape(LL,numel(LL)/dimz,dimz),1),'r-o')
xlabel('stage position (\mum)')
ylabel('Log likelihood')
axis tight

end
