# Supplementary material for: Enhanced 4Pi single-molecule localization microscopy with coherent pupil based localization
Source: Commun Biol. 2020 May 8;3:220. doi: 10.1038/s42003-020-0908-2 (PMC7210115; doi:10.1038/s42003-020-0908-2)
Supplement: Supplementary file 2 — Supplementary Software [file 42003_2020_908_MOESM2_ESM.zip › PR-4Pi software/PSF Toolbox/@PRPSF/phaseretrieveIMM.m]

function phaseretrieveIMM(obj)
% phaseretrieve - generate pupil function based on a phase retrieval
% algorithm described in paper.
z = [obj.Zstart:obj.Zstep:obj.Zend];
zind = [obj.Zindstart:obj.Zindstep:obj.Zindend];
N = length(zind);
n = obj.PRstruct.RefractiveIndex;
stagepos = obj.Stagepos;
% reference z position
depth=stagepos*obj.nMed/n;
deltaH=depth*obj.nMed.*obj.Cos1-depth*n^2/obj.nMed.*obj.Cos3;
% aberration phase from index mismatch
IMMphase = 2*pi/obj.PRstruct.Lambda.*deltaH.*obj.NA_constrain;
Freq_max = obj.PRstruct.NA/obj.PRstruct.Lambda;
NA_constrain = obj.k_r<Freq_max;
switch obj.mvType
    case 'mvstage'
        k_z=sqrt((n/obj.PRstruct.Lambda)^2-obj.k_r.^2).*obj.NA_constrain;
    case 'mvbead'
        k_z = obj.nMed/obj.PRstruct.Lambda.*obj.Cos1.*NA_constrain;
end
Fig = NA_constrain;
pupil_mag = Fig/sum(sum(Fig)); % initial pupil function

R = obj.PSFsize;
MpsfA = zeros(R,R,N);
RpsfA_phase = zeros(R,R,N);
Rpupil_mag = zeros(R,R,N);
Rpupil_phase = zeros(R,R,N);
pupil_phase = ones(R,R);

for k = 1:obj.IterationNum
    for j = 1:N
        defocus_phase = 2*pi*z(zind(j)).*k_z;
        pupil_complex = pupil_mag.*pupil_phase.*exp(IMMphase.*1i).*exp(defocus_phase.*1i);
        Fig1 = abs(fftshift(fft2(pupil_complex))).^2;
        PSF0 = Fig1./sum(sum(Fig1));
        Mpsfo = squeeze(obj.Mpsf_extend(:,:,zind(j)));
        
        % at iteration number greater than IterationNumK, add previous retrieved PSF information in measured PSF
        if k>obj.IterationNumK
            Mask = (Mpsfo==0);
            Mpsfo(Mask) = PSF0(Mask);
        end
        
        RpsfA = fft2(pupil_complex);
        RpsfA_phase(:,:,j) = RpsfA./abs(RpsfA);
        Fig2 = fftshift(sqrt(abs(Mpsfo)));
        MpsfA(:,:,j) = Fig2./sum(sum(Fig2));
        Rpupil = ifft2((MpsfA(:,:,j)).*RpsfA_phase(:,:,j));
        Rpupil = Rpupil.*exp(-defocus_phase.*1i).*exp(-real(IMMphase).*1i); % IMMphase will affect both pupil magnitude and pupil phase
        Rpupil_mag(:,:,j) = abs(Rpupil);
        Rpupil_phase(:,:,j) = Rpupil./Rpupil_mag(:,:,j);
    end
    % generate pupil phase
    Fig5 = mean(Rpupil_phase,3);   
    pupil_phase = Fig5./abs(Fig5);
%     A = fspecial('gaussian',5,1);
%     tmp = imfilter(pupil_phase,A);
%     pupil_phase = tmp./abs(tmp);
    % generate pupil magnitude
    Fig3 = mean(Rpupil_mag,3).*NA_constrain;
    Fig4 = abs(Fig5).*Fig3; % pupil magnitude before normalization
    Fig4 = Fig4.^2;
    Fig4 = Fig4./sum(sum(Fig4));
    pupil_mag = sqrt(Fig4); % pupil magnitude after normalization
end

% generate phase retrieved PSF
psf = zeros(R,R,numel(z));
for j = 1:numel(z)
    defocus_phase = 2*pi*z(j).*k_z.*1i;
    pupil_complex = pupil_mag.*pupil_phase.*exp(IMMphase.*1i).*exp(defocus_phase);
    Fig2 = abs(fftshift(fft2(pupil_complex))).^2;
    psf(:,:,j) = Fig2./R^2; % normalized PSF
end

% save pupil function and PSF in PRstruct
obj.PRstruct.Pupil.phase = pupil_phase;
obj.PRstruct.Pupil.mag = pupil_mag;
obj.PSFstruct.PRpsf = psf;
end
