# Supplementary material for: Enhanced 4Pi single-molecule localization microscopy with coherent pupil based localization
Source: Commun Biol. 2020 May 8;3:220. doi: 10.1038/s42003-020-0908-2 (PMC7210115; doi:10.1038/s42003-020-0908-2)
Supplement: Supplementary file 2 — Supplementary Software [file 42003_2020_908_MOESM2_ESM.zip › PR-4Pi software/source code/cuda4pi_loc_linear/kernel_LL.cu]

#include "cuda_runtime.h"
#include "definitions.h"
#include "kernel.h"
#include <stdio.h>
#include <stdlib.h>
#include <string.h>

__global__ void kernel_Err(float *PSF, float *Data, float *gainR, float *Error, int Nfit, int PSFSize){

	const int tx = threadIdx.x;
	const int bx = blockIdx.x;
	const int BlockSize = blockDim.x;
	//Prevent read/write past end of array
	int j = BlockSize*bx + tx;
	if ((bx*BlockSize + tx) >= Nfit) return;

	float sse = 0;
	float LLR = 0;
	for (int i = 0; i < PSFSize; i++)
	{
		sse += pow(PSF[j*PSFSize + i] - Data[j*PSFSize + i], 2);

		LLR += 2 * (PSF[j*PSFSize + i] - Data[j*PSFSize + i] -
			(Data[j*PSFSize + i] + gainR[j*PSFSize + i]) * log(PSF[j*PSFSize + i] + gainR[j*PSFSize + i])
			+ (Data[j*PSFSize + i] + gainR[j*PSFSize + i]) * log(Data[j*PSFSize + i] + gainR[j*PSFSize + i]));
			
		//mexPrintf("%.05f \n",toppsf[k*psfsize+i]);
	}
	Error[j * 2] += sse;
	Error[j * 2 + 1] += LLR;
}
