# Supplementary material for: Enhanced 4Pi single-molecule localization microscopy with coherent pupil based localization
Source: Commun Biol. 2020 May 8;3:220. doi: 10.1038/s42003-020-0908-2 (PMC7210115; doi:10.1038/s42003-020-0908-2)
Supplement: Supplementary file 2 — Supplementary Software [file 42003_2020_908_MOESM2_ESM.zip › PR-4Pi software/source code/GPUgaussMLEv2_sCMOS/definitions.h]

/*!
 * \file definitions.h
 * \author Keith Lidke
 * \date January 10, 2010
 * \brief The constants used throughout the project. 
 */

#define BSZ 64			//!< max number of threads per block 
#define MEM 3872        //3872		11616//!< shared 
#define IMSZ 11			//!< not used
#define IMSZBIG 21		//!< maximum fitting window size
#define NK 128			//!< number of blocks to run in each kernel
#define pi 3.141592f	//!< ensure a consistent value for pi
#define NV_P 4			//!< number of fitting parameters for MLEfit (x,y,bg,I)
#define NV_PS 5			//!< number of fitting parameters for MLEFit_sigma (x,y,bg,I,Sigma)
#define NV_PZ 5			//!< not used (x,y,bg,I,z)
#define NV_PS2 6		//!< number of fitting parameters for MLEFit_sigmaxy (x,y,bg,I,Sx,Sy)
