# Supplementary material for: Enhanced 4Pi single-molecule localization microscopy with coherent pupil based localization
Source: Commun Biol. 2020 May 8;3:220. doi: 10.1038/s42003-020-0908-2 (PMC7210115; doi:10.1038/s42003-020-0908-2)
Supplement: Supplementary file 2 — Supplementary Software [file 42003_2020_908_MOESM2_ESM.zip › PR-4Pi software/source code/GPUgaussMLEv2_sCMOS/GPUgaussMLEv2.h]

/*!
 * \file GPUgaussMLEv2.h
 * \author Keith Lidke
 * \date January 10, 2010
 * \brief Prototypes for the actual Cuda kernels.  
 */

#ifndef GPUGAUSSMLEV2_H
#define GPUGAUSSMLEV2_H

__global__ void kernel_MLEFit_noshared(const float *d_data, float *d_Coords, const float *d_GainRatio, const float PSFSigma,
	    const int sz, const int Mapsz, const int iterations, 
        float *d_Parameters, float *d_CRLBs, float *d_LogLikelihood,const int Nfits);

__global__ void kernel_MLEFit(const float *d_data, const float PSFSigma, const int sz, const int iterations, 
        float *d_Parameters, float *d_CRLBs, float *d_LogLikelihood,const int Nfits);

__global__ void kernel_MLEFit_sigma(const float *d_data, float *d_Coords, const float *d_GainRatio, 
	    const float PSFSigma, const int sz, const int Mapsz, const int iterations, 
        float *d_Parameters, float *d_CRLBs, float *d_LogLikelihood,const int Nfits);

__global__ void kernel_MLEFit_z(const float *d_data, float *d_Coords, const float *d_GainRatio,float *d_x0,
	    const float PSFSigma_x, const float Ax, const float Ay, const float Bx, 
		const float By, const float gamma, const float d, const float PSFSigma_y, const int sz, const int Mapsz, const int iterations, 
        float *d_Parameters, float *d_CRLBs, float *d_LogLikelihood,const int Nfits);

__global__ void kernel_MLEFit_sigmaxy(const float *d_data, float *d_Coords, const float *d_GainRatio,
		const float PSFSigma, const int sz, const int Mapsz, const int iterations, 
        float *d_Parameters, float *d_CRLBs, float *d_LogLikelihood,const int Nfits);

#endif
