# Supplementary material for: Enhanced 4Pi single-molecule localization microscopy with coherent pupil based localization
Source: Commun Biol. 2020 May 8;3:220. doi: 10.1038/s42003-020-0908-2 (PMC7210115; doi:10.1038/s42003-020-0908-2)
Supplement: Supplementary file 3 — Supplementary Data [file 42003_2020_908_MOESM3_ESM.zip]

Archive with 6 entries (6 files):
- Supplementary Data/data_Fig2b-e.xlsx
- Supplementary Data/data_Fig3de.mat
- Supplementary Data/data_Fig4ef.mat
- Supplementary Data/Fig3de_script.m
- Supplementary Data/Fig4ef_script.m
- Supplementary Data/getlineprof.m
