# Supplementary material for: Enhanced 4Pi single-molecule localization microscopy with coherent pupil based localization
Source: Commun Biol. 2020 May 8;3:220. doi: 10.1038/s42003-020-0908-2 (PMC7210115; doi:10.1038/s42003-020-0908-2)
Supplement: Supplementary file 3 — Supplementary Data [file 42003_2020_908_MOESM3_ESM.zip › Supplementary Data/data_Fig2b-e.xlsx]

## Sheet: Sheet1
data presented in sheet 2 are localization results of the bead dataset shown in Fig. 2b-c;
data presented in sheets 2-4 are localization results of the three bead datasets shown in Fig. 2e;
abbreviations:
PR: 4Pi-PR algorithm, using 5 fitting parameters (x, y, z, photon, background);
CT: contrast based algorithm;
bg: background;
Each dataset was collected by imaging a 40 nm bead at axial positions from -1 µm to 1 µm, 100 nm step size and 39 frames per step.

## Sheet: Sheet2
x PR [nm]	y PR [nm]	z PR [nm]	photon PR	bg PR	x CT [nm]	y CT [nm]	z CT [nm]
-0.541798	7.47075	-977.342	743.092	0.481832	0.390355	-28.083	-1032.2
-11.6739	18.0124	-983.27	659.561	0.447373	-46.2635	-52.6212	-1035.52
13.4751	-7.05616	-975.146	725.719	0.443247	18.8802	-49.9048	-1019.42
15.9252	8.76423	-983.626	665.293	0.466048	33.2417	25.1221	-1036.1
-9.37467	-3.0147	-974.085	688.508	0.490942	-35.238	-37.2787	-1035.19
12.2135	23.7346	-974.744	704.505	0.542756	-9.91893	28.0078	-1015.34
-9.54014	-9.45206	-981.802	704.768	0.460708	-14.2681	-64.4333	-1032.37
21.0616	0.653749	-963.702	611.852	0.591195	25.4581	36.9827	-1015.9
-13.9996	17.394	-968.997	750.45	0.343908	-22.1029	24.6756	-1024.72
7.34896	-11.2269	-979.966	593.503	0.558838	17.7477	-66.5966	-1034.22
-6.39429	-19.3926	-974.706	660.291	0.498436	-4.45913	53.4935	-1013.63
14.0342	-10.0245	-986.156	663.574	0.488666	-10.2282	2.94987	-1034.37
31.9353	16.6695	-980.922	778.456	0.398255	11.9547	63.2482	-1050.23
2.52691	-11.2831	-968.417	725.994	0.499268	-12.26	-43.1441	-1002.15
6.55853	-13.451	-973.785	689.446	0.466515	-9.09689	-11.3009	-1025.03
-13.4266	-9.70819	-984.032	665.862	0.489863	-7.55982	64.5544	-1032.7
16.4377	6.7518	-977.04	657.188	0.447712	33.1156	1.94544	-1038.94
14.5306	2.54721	-983.095	657.86	0.529216	4.2287	-7.4758	-1031.1
-2.29907	12.5786	-975.462	690.622	0.414001	-24.4007	4.37578	-1020.61
10.9302	-9.82482	-973.391	683.33	0.485247	2.78059	-46.0581	-1019.28
19.0321	-19.229	-988.46	772.424	0.367193	-9.17857	-29.2422	-1023.22
16.1467	18.1358	-986.743	802.936	0.361269	-3.64557	18.3411	-1042.11
-9.74301	-23.5325	-972.367	739.885	0.47854	-37.2541	62.3922	-1019.96
9.2439	13.641	-984.117	691.46	0.466087	-9.59907	-31.7519	-1048.57
-1.03808	28.9484	-968.738	599.819	0.565957	8.60294	8.06594	-1038.15
2.08796	-4.6428	-981.985	754.895	0.392699	-17.7851	13.5408	-1037.85
9.73772	12.0586	-973.42	639.812	0.599936	12.375	-1.70271	-1040.07
4.84395	9.89076	-977.92	715.168	0.414946	6.78723	5.08919	-1036.52
20.0605	3.16565	-974.456	653.837	0.417566	-32.4443	64.2844	-1044.94
-13.4485	-0.299686	-975.446	681.661	0.430639	-37.636	-1.30399	-1010.95
12.185	-20.0629	-971.724	625.294	0.508863	17.905	-16.2769	-1018.85
26.952	9.30443	-987.61	794.311	0.414766	50.8018	-16.0578	-1038.69
4.20361	8.54943	-975.419	643.249	0.54656	0.519776	65.2244	-1044.06
-0.251707	-2.06336	-983.035	635.354	0.446875	-4.81799	98.7301	-1049.31
-3.75764	-19.8546	-977.271	855.632	0.28558	-13.3081	-58.0263	-1023.72
2.89254	-22.7717	-993.682	750.226	0.371927	-8.21111	-50.4249	-1035.45
-8.68845	25.5319	-982.733	772.001	0.513438	-59.6067	0.66476	-1043.34
9.04706	1.81842	-982.651	551.474	0.666918	33.8364	-1.59285	-1038.99
9.85324	-12.0065	-981.842	757.129	0.429542	-16.1773	2.86388	-1033.04
18.6908	-1.89937	-882.566	835.535	0.392387	26.8051	-5.84782	-906.303
11.3813	-25.4545	-882.547	793.852	0.469367	-32.6998	4.96832	-920.905
-0.939534	2.24457	-893.766	975.271	0.265547	-5.50114	32.5937	-919.235
-9.4309	-0.608477	-875.968	839.322	0.45349	-0.767301	1.7852	-906.502
17.9157	7.67608	-881.66	830.652	0.409103	10.5829	4.74608	-922.925
11.3602	-18.0954	-878.419	866.113	0.346926	25.5286	-57.3486	-915.628
7.45267	-3.84019	-879.517	901.833	0.346429	38.0047	14.6253	-914.277
9.25571	11.7377	-874.298	778.242	0.490688	4.49886	39.3733	-902.227
6.58215	16.6428	-896.212	786.274	0.520251	11.6188	80.5158	-920.661
-1.58529	-14.7455	-876.851	797.868	0.503445	5.93837	-37.5241	-905.441
-10.4659	-38.9784	-884.261	829.613	0.422979	-24.0078	-45.4839	-926.495
-3.64114	-3.81448	-878.068	759.406	0.409348	2.66581	44.3366	-920.108
-18.9108	16.2983	-882.58	765.473	0.438575	-52.226	25.3235	-897.871
-9.80858	2.78981	-881.74	747.43	0.44366	-1.81202	18.7872	-910.735
6.53048	6.99748	-888.626	891.612	0.368932	3.53103	-26.0543	-902.244
10.0915	12.7845	-881.316	817.552	0.477898	1.95682	3.72357	-911.787
2.18454	-32.2707	-877.128	905.098	0.304216	-8.59027	-110.81	-918.276
14.7231	-14.5382	-870.999	656.116	0.572608	20.0274	-4.5156	-879.501
7.29114	16.5039	-890.656	852.256	0.311248	7.65763	47.8704	-916.898
-17.3089	-17.0547	-881.203	842.644	0.356382	-55.3653	-19.0609	-906.471
3.14818	34.1849	-881.02	759.476	0.452785	19.8381	23.2707	-904.033
-3.79984	-21.1379	-878.829	751.667	0.455318	13.1146	10.6629	-913.628
2.51326	-20.7881	-874.45	898.171	0.394446	-28.6953	-29.4376	-900.461
27.9758	16.5722	-883.141	687.022	0.572561	22.0518	88.0659	-930.395
-7.7841	-11.8972	-883.662	885.422	0.39929	-16.921	-4.872	-924.264
1.76367	23.848	-878.115	864.345	0.357947	2.38593	-36.2836	-912.434
19.4346	11.315	-881.928	702.566	0.568832	5.96125	-15.9915	-919.366
2.66359	12.9926	-880.97	844.408	0.349229	1.74017	-27.932	-912.575
-12.7277	-12.15	-891.847	852.338	0.389078	7.51763	48.8792	-927.026
-0.872363	6.08735	-886.65	882.697	0.407057	-5.89617	-2.70025	-904.633
-3.01323	0	-889.061	814.121	0.476176	-12.5473	-17.1859	-919.451
-7.20367	-7.70684	-871.365	962.953	0.224093	-10.3789	30.6396	-904.894
-2.1026	5.12518	-888.022	845.365	0.407247	-39.9033	-8.38648	-930.529
6.02227	-5.13096	-882.993	855.086	0.39895	-5.49413	-11.0341	-914.919
-1.19948	30.7795	-874.204	906.063	0.470197	-33.0439	59.5071	-909.02
12.1051	-21.5774	-890.004	944.126	0.317169	12.3404	-79.2219	-928.962
3.1894	6.41521	-891.282	922.522	0.42945	-16.0105	-49.2168	-919.756
8.2634	-14.0562	-885.368	846.196	0.421938	-0.844314	22.1625	-923.823
-8.12598	7.46989	-886.282	815.558	0.464585	-10.5452	-23.5747	-907.792
0.932645	15.8754	-793.641	966.318	0.303398	3.83515	21.6409	-822.426
14.7847	-28.5556	-784.986	856.405	0.389009	0.884665	-63.9242	-815.164
0.117611	-6.58572	-794.869	1000.93	0.305191	-0.497017	26.1264	-820.586
5.55576	-8.72523	-794.667	796.927	0.500061	18.0629	-24.444	-827.262
7.969	-6.56284	-792.414	925.278	0.387004	-5.47863	-13.9064	-818.462
13.4984	-14.8024	-792.51	874.521	0.308438	28.2088	-72.0879	-815.044
-5.58074	2.97005	-795.972	1049.3	0.266046	-17.4831	2.51424	-820.777
-8.28936	-20.5542	-792.825	923.214	0.355159	-21.9574	1.58584	-819.447
-4.40303	11.8551	-790.379	892.544	0.421794	-20.4354	-4.903	-823.098
-13.9555	-17.7039	-797.873	895.894	0.328175	-25.0207	-38.2172	-822.505
-0.908163	3.15249	-782.984	937.666	0.316923	-6.04626	-18.2467	-816.101
-18.9231	-1.14634	-786.824	840.931	0.421627	-24.7043	55.7184	-817.746
-7.98721	-25.9823	-783.208	840.772	0.448905	-4.76644	-15.4598	-809.549
8.39688	2.76865	-786.45	887.134	0.409077	17.762	34.7832	-813.909
7.89999	10.6732	-789.471	907.408	0.401026	4.58781	-17.7229	-819.869
4.26881	8.61783	-793.046	873.123	0.399311	-13.3837	40.5832	-814.447
11.8142	0.278157	-789.713	915.642	0.450827	-11.3774	2.04749	-815.519
4.37756	-12.9425	-784.954	956.116	0.26436	-3.3246	-42.5627	-808.999
-13.726	6.30006	-792.38	945.756	0.2954	-16.6638	-49.9636	-810.623
-5.41933	-6.65966	-784.453	1096.39	0.177823	-9.26826	-19.9212	-802.335
11.8863	-1.54481	-795.668	989.986	0.230969	17.891	2.763	-837.031
-6.51104	-19.2282	-788.68	892.938	0.247813	-10.6547	-97.85	-813.198
9.19949	-1.63683	-793.096	881.624	0.283239	25.5445	45.8082	-814.859
11.0111	-13.3867	-795.403	827.27	0.505586	8.25577	44.3179	-815.427
10.4812	-14.1449	-789.946	942.355	0.369297	21.9567	-76.7376	-809.226
-7.074	11.2561	-790.875	860.011	0.372169	-10.825	3.39817	-800.51
6.00886	5.05444	-785.04	931.03	0.375108	31.3268	-38.0099	-827.38
10.1635	8.06275	-800.04	1025.22	0.297532	10.1885	-56.2145	-822.872
6.24531	-1.75826	-795.148	882.031	0.415007	15.105	-68.5848	-826.103
-1.58849	-16.0517	-802.525	1024.09	0.225949	-7.75396	-54.8709	-818.825
28.862	-1.45156	-798.488	962.344	0.274435	48.4168	-9.31427	-833.228
-2.54069	11.4415	-794.023	1066.29	0.219691	-4.37633	-10.6167	-818.144
2.91764	-7.93542	-786.716	977.104	0.336564	3.27072	1.55004	-807.692
-7.6623	-17.5437	-790.794	916.155	0.367713	1.5832	6.57797	-812.224
-11.3814	2.29956	-785.263	920.461	0.329994	-5.04977	-54.055	-816.544
5.06723	-9.22631	-785.51	826.428	0.352082	6.63358	-64.2573	-823.144
2.4392	-2.34004	-789.819	844.831	0.509172	11.7987	-12.4835	-814.683
-12.9681	-12.7663	-795.119	895.475	0.356625	17.5249	-52.1641	-822.839
17.6658	-2.37941	-798.471	933.252	0.243158	11.2553	-1.11226	-818.184
9.56868	-23.8772	-693.888	938.973	0.375845	5.14203	-59.7804	-699.605
19.5187	-11.4647	-701.376	1075.85	0.161711	19.3808	4.25109	-702.343
10.4156	-19.2533	-689.696	947.987	0.274657	16.0299	-32.1617	-713.247
12.1518	-6.58031	-694.755	900.102	0.359769	-15.8547	-6.9885	-709.329
2.04577	17.9357	-701.487	1015.49	0.297772	-1.98905	7.61506	-711.477
17.306	0.477333	-704.568	1095.92	0.193531	-6.20964	-22.0699	-723.206
9.29323	-1.284	-701.839	1081.91	0.28637	3.75568	-7.15028	-714.363
-5.26949	-10.7898	-701.991	1106.26	0.262148	-23.7504	-23.7198	-713.939
14.5291	-3.08027	-707.825	996.197	0.296497	7.8354	-22.8552	-724.871
-11.1797	-1.06379	-703.15	972.175	0.366747	-20.179	5.65357	-710.292
-0.0164852	-16.034	-699.196	1029.62	0.286735	-11.7305	-50.8092	-711.075
13.0688	-4.72449	-703.325	983.943	0.384721	22.7596	-14.2919	-729.843
7.48109	-3.46472	-704.465	1033.74	0.312573	-3.12862	-17.1973	-711.437
-0.673187	29.1754	-701.995	1041.17	0.349543	-5.24968	31.7617	-704.478
-6.36415	7.94317	-707.261	1101.51	0.206099	-13.451	9.58461	-726.25
-5.94132	11.9181	-699.581	948.061	0.346262	-15.1296	-13.9513	-722.777
-5.34035	-26.2563	-699.317	1014.25	0.300123	4.25442	-57.6789	-719.772
-9.38058	-9.78151	-706.875	1043.36	0.305189	-19.6464	4.41078	-716.094
7.30233	10.921	-696.02	973.695	0.359651	-14.6768	-6.46762	-710.39
11.7321	-1.60079	-706.581	937.106	0.431194	12.1932	19.9215	-729.034
-11.4276	7.19026	-703.274	918.004	0.35013	-14.1742	11.1537	-714.662
-12.9318	1.09516	-700.723	939.978	0.310992	-15.1263	-16.9873	-706.018
-11.5908	-11.8572	-701.102	1039.83	0.245589	-24.4328	-63.026	-731.427
6.78145	4.07185	-699.542	856.992	0.421812	5.62761	7.06674	-711.632
14.1993	2.4435	-698.702	938.129	0.290313	12.9763	-27.9453	-706.008
7.04226	20.8148	-705.008	903.146	0.334272	-6.39393	9.72068	-724.028
-4.46835	-1.88214	-703.738	930.541	0.336507	-5.82703	-35.8494	-721.629
2.28837	-10.2763	-707.795	1102.96	0.168645	-10.4209	-3.83915	-713.352
26.6188	-9.64077	-698.464	1073.66	0.323316	18.6458	4.78379	-705.536
5.66378	0.515963	-708.488	958.393	0.327361	-6.46343	-15.95	-725.097
15.1922	-8.69497	-705.025	1002.6	0.314878	13.9374	-10.3443	-738.388
0.558775	-5.47973	-704.831	989.701	0.351227	-0.290829	-31.999	-722.82
-18.5978	-0.975457	-704.577	1072.17	0.143509	-18.6992	-5.31433	-719.865
-3.91512	-7.92065	-693.937	968.976	0.301851	2.29772	-8.33469	-707.782
-0.0371532	-12.0876	-692.92	1006.79	0.286515	-13.2838	-8.90971	-697.382
12.5297	-26.3616	-707.296	990.963	0.255146	-8.62312	-35.9668	-728.498
5.17697	11.9849	-702.4	972.512	0.312996	-3.05739	16.847	-712.587
5.67842	6.58498	-700.227	938.063	0.348492	1.84979	-8.69743	-710.646
15.1983	-13.6857	-705.279	997.548	0.362329	29.3778	-30.2131	-718.372
-1.32595	13.7249	-596.384	1081.59	0.30187	-9.70585	16.0605	-587.027
-4.01612	-4.51596	-594.494	984.352	0.323452	-2.08107	0	-591.615
8.61894	-8.38335	-600.682	1068.6	0.277075	5.88731	-34.864	-590.531
4.66175	-6.61943	-600.775	1041.88	0.298921	3.6265	21.7669	-595.003
-3.41318	17.6098	-601.503	1070.96	0.296111	-16.2686	20.0441	-593.801
-7.2514	-9.79911	-599.607	1047.9	0.173487	15.2213	-23.9897	-587.993
-12.8874	-9.94378	-596.174	1051.8	0.270231	-7.11177	-37.9103	-588.569
3.14228	-18.1913	-598.137	883.035	0.369317	13.2398	-53.9321	-591.542
-1.91782	1.07326	-598.215	879.262	0.403203	-5.87932	24.4804	-600.031
15.8516	-10.1844	-605.777	999.032	0.310819	11.8807	0.470505	-594.955
0.538353	-0.430953	-599.055	942.479	0.33526	7.5832	11.5587	-597.207
-5.05579	5.62613	-593.522	938.759	0.365486	-4.82205	-1.88842	-585.224
-4.9185	-14.8585	-590.406	992.783	0.229913	-7.66439	-39.1109	-583.688
1.15852	0.445839	-600.514	962.201	0.275433	5.21942	-40.3102	-592.816
-10.5713	-1.13145	-601.949	1055.74	0.248869	-13.1404	-13.0554	-595.905
2.19536	4.26598	-603.214	1083.1	0.247931	12.9554	27.0343	-592.245
10.2655	4.22698	-605.425	1155.79	0.219972	17.995	-12.6471	-597.619
-5.84475	-11.1958	-598.081	1075.97	0.237522	6.99588	-0.381559	-592.294
-12.2146	-6.41336	-598.012	1045.4	0.265565	-12.3519	-14.2763	-592.483
-15.5699	1.40604	-600.119	894.251	0.454805	-20.3963	-4.79062	-597.042
-1.74534	2.65363	-603.638	1077.01	0.251452	0.361691	1.82894	-598.972
-6.75254	1.37479	-597.323	1020.15	0.290977	-9.36249	8.72701	-590.905
10.1474	2.56948	-604.17	1148.78	0.23299	19.7686	-27.3003	-593.089
-0.866212	8.86302	-596.031	1057.44	0.329369	17.6704	9.1146	-587.009
1.99951	9.80255	-594.248	1174.49	0.234879	-3.98438	4.80895	-586.156
-6.35099	1.84167	-600.526	1050.37	0.270372	-11.6646	-15.5219	-594.565
1.69625	30.5775	-597	1011.15	0.321291	-4.28677	20.1874	-592.001
3.10414	16.9194	-594	1140.74	0.245071	0.589408	27.8472	-587.294
-4.47943	4.86031	-593.862	1058.48	0.325672	-6.03654	0.097312	-590.663
4.70518	16.1062	-600.271	1066.79	0.227284	11.2957	3.96697	-600.133
6.79843	16.699	-594.838	1122.76	0.271559	10.5929	-0.36003	-584.597
-0.0701237	3.69281	-597.687	1137.44	0.213593	7.47432	-21.0301	-588.729
4.76989	0.504398	-599.292	1035.94	0.347776	-0.0681553	-21.3286	-592.004
-0.944578	3.78459	-600.307	1038.02	0.329981	0.030756	5.76337	-591.613
-16.3728	2.11035	-598.341	1110.07	0.314099	-15.2307	-1.89235	-598.474
-4.59285	14.3314	-601.677	1151.96	0.177164	-16.148	11.9001	-590.206
0.872117	2.14086	-600.644	1067.76	0.235817	-4.36772	-18.5182	-599.093
-1.56696	-6.05536	-595.466	1015.65	0.329545	2.71182	-23.9485	-593.776
6.71834	2.00431	-594.369	1130.26	0.216257	8.99293	-11.1391	-581.867
-0.511411	-4.81417	-507.329	1092.18	0.157103	-5.82383	-22.5378	-510.418
-11.8	-8.45347	-505.854	1076.6	0.22706	-14.9186	-22.0365	-505.394
5.77573	-10.7091	-509.364	1139.86	0.128016	-10.3076	-11.1621	-508.872
-10.7722	-3.9765	-512.248	1193.01	0.174631	-4.62115	-10.0722	-516.232
0.260565	-7.11202	-512.97	1217.8	0.162061	-5.64631	-18.3631	-513.357
-12.9862	7.94956	-509.345	1189.03	0.181849	-11.2381	28.0895	-509.069
-10.9815	0.292182	-507.83	1190.69	0.203379	-18.0039	-6.6059	-508.172
-8.78342	7.53768	-515.423	1216.76	0.134641	-2.29378	8.44966	-512.173
-8.3601	-4.31421	-507.753	1099.21	0.308958	-2.73285	-3.6329	-509.77
-9.91327	9.55724	-507.925	1055.27	0.32148	-15.9531	-0.539829	-506.64
-0.0194378	-5.50385	-513.435	1105.08	0.221204	-4.94335	-5.2642	-516.325
-0.795473	3.53534	-502.51	1041.87	0.192228	-1.98475	25.9207	-505.498
-14.5167	1.18878	-514.606	1105	0.166103	-12.9413	-6.96057	-510.003
-3.73439	-0.56591	-512.514	1060.27	0.306081	-1.86455	-23.3188	-519.322
0.217752	12.3618	-505.739	1122.06	0.247323	-9.32522	22.0811	-509.771
6.05869	-21.6678	-510.287	984.222	0.334725	7.68666	-40.4988	-517.574
-4.6989	2.55791	-512.501	1139.34	0.265981	-11.0605	-15.3238	-516.858
2.51498	-18.5788	-508.582	994.032	0.313783	-3.49376	-44.8879	-512.19
2.05142	-6.66925	-506.014	1133	0.172819	-0.772714	-13.2852	-506.996
-15.8996	6.59999	-514.344	1196.29	0.192641	-18.7621	-20.6236	-516.387
8.18331	-11.1104	-510.423	1133.01	0.126614	-3.84425	-38.1839	-515.049
-5.02738	4.26721	-505.086	1149.94	0.205168	-1.81805	2.04066	-508.649
-9.9492	-18.1378	-509.85	963.901	0.215299	-18.1591	-29.7341	-511.333
-8.93905	-13.5596	-512.729	965.879	0.293704	-15.06	-17.5001	-515.857
2.29649	-1.58209	-512.031	1032.87	0.164799	7.56733	-29.5609	-511.592
-0.485699	-13.4868	-513.052	961.095	0.203583	-1.11964	-22.2761	-516.915
-7.93542	-13.9989	-515.971	981.544	0.173482	-7.77278	-22.7198	-513.272
5.01864	-15.6965	-506.567	884.327	0.282101	-0.339915	-26.0741	-509.881
-18.776	9.41429	-508.054	878.861	0.286317	-13.5537	-15.4656	-505.76
-2.97521	-5.71336	-511.288	1102.88	0.213588	-10.4194	-3.55053	-509.874
-9.10771	5.20957	-508.957	1098.17	0.255689	-14.017	15.5564	-510.383
-2.49936	-18.9688	-509.555	957.209	0.346888	-3.22643	-2.68051	-517.989
-11.2574	-20.1116	-513.54	1139.41	0.213978	-7.77831	-23.7652	-512.344
-5.72332	32.2536	-505.735	1076.29	0.284551	-9.58345	42.3377	-506.334
-2.18085	1.78434	-511.446	1135.56	0.271967	-6.52384	-5.8127	-511.97
-13.4441	-6.54611	-509.868	1061.07	0.261215	-9.7825	-16.0546	-513.555
-5.82174	-21.399	-511.534	1071.53	0.267009	-16.6389	-39.7628	-518.185
0.591253	3.01815	-499.998	1079.37	0.288841	5.38894	1.90878	-507.827
9.00351	-5.25546	-514.818	1119.41	0.22456	12.4472	-10.7942	-515.442
5.54604	-0.411023	-404.302	1189.14	0.10934	1.45599	3.04048	-400.064
-0.304607	-14.5621	-407.046	1181.96	0.145163	-5.54432	-21.8179	-393.646
-4.57133	0.905949	-409.515	1004.23	0.311764	-11.5645	-9.72375	-400.874
1.32054	-12.9435	-406.406	1051.61	0.219054	-6.72523	-23.9141	-397.028
6.30104	-2.8512	-405.054	1047.03	0.236874	4.8095	-16.8335	-400.858
-6.18454	7.19235	-403.943	1022.09	0.199813	-0.731132	14.855	-398.222
5.76515	-0.595805	-401.54	1028.83	0.306488	-10.1698	-6.47967	-394.983
1.15421	6.63813	-405.975	1087.47	0.15909	5.6388	-13.3159	-403.648
-1.76761	13.4743	-406.395	1056.23	0.27708	-13.2104	0.531279	-397.307
0.776035	4.81639	-401.64	1142.26	0.18965	-2.27213	-3.58879	-395.567
5.09922	15.5184	-405.023	1148.72	0.297593	-1.19579	-6.64366	-398.492
-5.48392	-1.2984	-408.043	1101.01	0.234041	-10.2906	-15.416	-398.194
3.41724	6.79166	-402.612	1167.49	0.204201	-5.11202	12.2107	-397.819
-0.133481	-3.38414	-404.293	1036.7	0.280838	-7.14339	-3.9423	-388.486
7.22311	-4.88725	-400.386	1000.7	0.368892	-0.605893	-25.7351	-396.445
8.48312	5.39817	-399.747	1052.97	0.281259	-0.0882082	-9.63056	-387.19
-3.65652	9.12161	-412.321	1147.42	0.200364	-15.7599	-14.6247	-405.778
1.17057	10.6134	-408.107	1056.39	0.210379	-12.3902	-4.89789	-400.177
2.04835	-17.5763	-404.072	1091	0.261667	-5.15065	-39.4624	-393.635
9.58012	-0.556314	-407.268	1178.44	0.153379	3.9113	-4.17408	-394.257
1.84179	17.2387	-402.552	973.217	0.373484	-3.9722	8.08046	-396.325
-2.77874	-7.15544	-400.873	1073.72	0.258821	-9.63167	-21.756	-397.773
-3.54211	5.56401	-403.781	1094.16	0.256864	-7.8274	2.58375	-392.461
4.21591	-0.960571	-402.39	1122.85	0.225287	-4.03494	-14.6058	-391.021
8.13238	2.39589	-403.482	1065.49	0.248678	-6.29452	-8.69404	-394.69
-6.50403	-0.897706	-402.975	1062.99	0.25214	-9.7809	-17.7008	-399.456
2.86228	9.52575	-405.168	1065.17	0.230282	-6.70739	13.2246	-398.795
1.91893	-8.28234	-414.665	1103.29	0.250162	4.98567	-14.5415	-408.675
2.49173	-2.8298	-406.612	960.44	0.270066	-3.54715	-14.0982	-401.501
5.92766	6.16313	-406.807	1147.07	0.194942	-5.32522	4.8568	-398.569
-0.594575	-8.078	-399.764	1018.53	0.182657	-11.0739	-20.8547	-388.32
-2.8095	10.3019	-397.128	1064.57	0.386389	-8.4456	3.51369	-385.693
0.108015	-5.42388	-399.171	1194.56	0.0915426	3.39903	-3.55244	-392.306
-10.1923	2.47081	-405.151	1090.17	0.245578	-14.4723	4.84758	-397.626
5.9471	8.40032	-407.047	1170.99	0.184509	-7.22188	-0.061512	-396.99
2.11515	5.91438	-406.059	1065.01	0.241836	-0.217875	-24.6746	-399.103
-5.0179	8.016	-410.629	1095.55	0.157173	-8.71465	-6.67565	-406.002
3.04152	7.23664	-405.239	1015.28	0.253648	0.832257	11.645	-400.642
7.47838	-10.8864	-408.879	1163.83	0.273914	4.47266	-25.6488	-407.57
-0.376699	-2.84481	-293.841	1028.46	0.282466	-6.08034	-6.29618	-293.241
-6.89697	0.498616	-296.032	1169.33	0.239165	-11.7465	-1.88485	-292.863
-0.821185	-0.981362	-293.737	1196.83	0.238203	-3.05136	-2.3294	-290.144
-10.3843	-3.06367	-297.205	1079.09	0.359634	-13.8798	-16.414	-298.393
-4.33647	-3.0291	-296.826	1106.04	0.269627	-11.3203	-8.34945	-297.154
7.43778	-0.441287	-287.698	1062.64	0.258569	3.64126	-6.31021	-290.881
-12.0711	12.1992	-292.75	1030.64	0.231932	-13.4177	8.11565	-293.789
-4.35628	-4.05339	-295.746	1097.07	0.260143	-6.01723	-2.21499	-294.772
-2.38261	-0.790306	-294.438	1065.73	0.297161	-6.75992	-5.5028	-294.173
-2.35394	7.98659	-291.619	1082.97	0.217012	-13.2448	-3.36864	-295.067
2.11195	-5.52685	-294.297	1146.22	0.168815	-1.12567	-20.8323	-295.357
-7.05481	-0.708741	-293.52	1183.99	0.179159	-20.5722	-14.5894	-290.355
5.52833	-2.46552	-294.208	1052.29	0.242497	-2.19499	-7.11472	-295.102
-10.8989	8.03322	-290.096	1110.73	0.20345	-11.6589	3.29391	-285.575
-2.07947	-6.31015	-289.782	1050.13	0.254937	-15.7084	-5.20219	-294.28
-2.82094	5.43028	-297.313	1013.39	0.277244	-0.0295258	1.35413	-296.278
-2.56739	-5.21609	-294.861	1156.57	0.129296	2.25601	-10.8084	-290.644
-7.15815	6.7256	-298.011	1128.73	0.20577	-9.90405	-6.73538	-299.472
8.00357	-6.45187	-292.578	1087.11	0.319784	7.86591	-17.5884	-292.789
-3.89998	0.232023	-293.989	1176.34	0.180465	-4.61906	-13.2974	-292.49
-9.76454	-0.463923	-297.545	1240.54	0.203094	-10.7399	3.12702	-295.982
-12.7568	-13.1862	-291.674	1076.03	0.227714	-11.7505	-29.341	-290.982
-1.25128	-1.20969	-300.405	1100.03	0.210905	-5.35991	-4.4798	-300.431
-5.09738	2.13397	-296.315	1106.65	0.247826	-7.75949	0.777204	-294.96
-4.38642	-0.544504	-295.638	1055.82	0.259575	-6.37449	-5.74104	-294.83
-7.32177	-1.93234	-297.11	1184.24	0.209707	-4.79105	-22.2911	-299.907
-16.283	-3.02061	-290.633	1068.21	0.299569	-19.3856	-6.78791	-291.278
1.74485	-1.85803	-294.875	1159.75	0.244603	-5.51984	8.02652	-296.481
-5.09135	4.24408	-291.411	1115.86	0.214423	-8.06877	6.64176	-289.286
2.48201	-5.253	-298.592	1120.69	0.184474	-2.5247	-0.467737	-301.348
-2.59445	-2.48656	-293.38	1022.45	0.220189	-3.31734	-7.37806	-294.312
-4.88553	8.53959	-288.758	1085.25	0.241191	-4.18884	15.7394	-291.655
-4.18343	9.04239	-297.855	1166.46	0.125602	-10.8426	1.10291	-294.618
3.00929	-15.4665	-288.549	993.57	0.348313	1.80427	-12.8742	-289.175
-10.1465	4.65412	-300.754	1155.7	0.173263	-11.7605	-5.88178	-301.998
-5.86578	-3.67251	-292.507	1143.12	0.236565	-8.41681	-12.9402	-293.228
-2.12536	6.75439	-298.378	1114.61	0.267157	-11.1922	1.31519	-299.172
-2.78711	-2.08661	-296.35	1206.82	0.0994367	-2.5867	7.05979	-291.219
-12.6187	-6.81516	-291.997	1102.55	0.333443	-7.61236	-31.1448	-294.184
-6.57699	8.66212	-198.01	1047.4	0.346115	-14.104	-1.1806	-200.965
-13.2647	-5.36569	-214.005	1122.76	0.144226	-17.6117	-11.0016	-220.116
-12.9532	-11.8112	-207.072	1081.51	0.237678	-19.2465	-15.6797	-213.636
-12.4271	1.61014	-209.993	1025.56	0.26497	-15.6199	-8.4849	-215.278
-9.04546	-5.76724	-211.09	1096.3	0.223764	-8.06558	0.254475	-216.528
-10.9413	-2.4061	-212.983	1090.59	0.265285	-10.9098	-5.61112	-221.002
-3.79074	2.06606	-201.754	1084.52	0.153451	-8.94926	-6.29095	-207.749
-7.05653	-11.426	-201.22	1016.13	0.26458	-5.70585	-14.0827	-210.489
-13.5673	-4.65978	-206.139	969.118	0.300154	-16.6283	-13.5996	-214.429
-18.6814	0.190933	-216.098	1138.3	0.233323	-24.9945	-5.86732	-223.416
-5.14499	2.79178	-206.095	1080.28	0.252848	-8.55558	0.452544	-211.485
-6.41484	-1.25435	-212.974	1055.08	0.229886	-4.55472	-5.07843	-215.616
-5.23172	5.16836	-206.672	1124.01	0.113781	-9.18571	2.22593	-209.312
-20.0783	-10.9084	-204.14	955.261	0.34692	-25.5923	-17.7316	-209.375
-6.89746	-1.42966	-210.181	1104.9	0.143519	-3.58012	-10.3595	-217.753
-14.6343	-0.81811	-212.808	978.895	0.287014	-23.069	-4.35665	-219.627
-8.20238	-12.2377	-204.52	924.221	0.325058	-11.5444	-26.1408	-210.834
-8.51068	9.10365	-214.204	1087.5	0.173007	-21.461	9.36969	-220.85
-11.502	-11.0615	-202.066	933.854	0.280895	-12.4875	-6.42234	-205.878
-12.4358	-7.45058	-213.249	1011.16	0.205943	-24.7097	-20.2998	-217.127
-17.8438	3.06674	-199.916	975.446	0.172608	-16.1631	-0.979148	-200.419
-4.95541	-13.3111	-207.235	1002.07	0.0950819	-3.49696	-26.2985	-217.696
-11.2448	-13.4197	-207.04	1167.5	0.0818563	-11.1924	-21.7959	-208.351
-6.12438	-7.3203	-208.304	1001.91	0.196361	-12.6956	-10.0376	-214.141
-5.58836	12.233	-207.056	944.015	0.188268	-10.3613	6.63548	-216.313
-3.37799	-6.91469	-205.936	971.374	0.3344	-9.07474	-13.8709	-210.307
-11.733	-3.85803	-214.088	1138.95	0.183267	-11.5775	-4.18749	-220.564
-6.84469	8.35161	-198.53	1011.55	0.314308	-12.9206	-0.359845	-203.658
-2.39073	7.87218	-209.984	1060.25	0.314997	-4.43268	-2.00062	-219.992
-11.8206	-3.19875	-212.392	1132.54	0.207265	-9.36286	1.98345	-216.619
-13.2306	8.88787	-206.387	1011.48	0.187171	-11.9864	4.3823	-213.242
-1.01618	-1.42954	-209.407	1128.18	0.21293	-9.05813	-12.7099	-215.255
-13.2085	-6.21825	-208.411	1103.82	0.211308	-13.399	-15.3424	-216.661
-11.1398	-15.306	-209.685	1124.86	0.15369	-12.9448	-18.3146	-216.703
-16.4023	-19.3822	-203.786	943.127	0.267671	-22.6704	-26.789	-215.23
-5.10217	8.01612	-205.621	1127.48	0.200205	-6.23326	6.02301	-213.332
-7.84401	-13.2951	-211.316	1205.73	0.14095	-8.4296	-22.1399	-214.168
-10.2269	0.186012	-212.076	1137.43	0.0956975	-14.8576	0.617273	-218.027
-10.7834	1.23233	-208.353	1064.59	0.390459	-13.3894	-3.59021	-216.735
7.90232	-4.73372	-99.8402	1049.93	0.185291	5.19949	-10.8834	-106.186
4.30855	2.63714	-98.9052	1124.2	0.288188	2.01218	-2.77425	-107.802
4.56394	1.31611	-106.126	1208.6	0.127921	-1.02725	-2.38876	-110.707
-5.21019	-1.12555	-100.947	1013.73	0.213029	0.739866	-3.27945	-109.971
1.65369	6.81762	-92.1503	1126.06	0.151358	-1.61727	-0.0799041	-105.005
9.28302	6.41841	-100.486	1033.56	0.25532	1.68752	-5.43901	-107.177
7.82986	-5.72037	-99.6879	953.176	0.233189	-1.65701	-11.9562	-109.38
2.53897	7.85607	-95.9857	1092.69	0.292167	-1.22704	-3.24211	-108.044
11.5652	4.21616	-100	1058.99	0.153152	7.94698	-2.92004	-111.678
-0.16153	2.03777	-95.6011	1047.79	0.190106	-7.62035	1.31931	-106.808
3.42327	-3.14289	-103.523	911.691	0.330296	-2.38162	-16.1384	-115.899
8.2319	5.69441	-98.4425	1083.12	0.176177	2.76361	-8.16621	-108.929
11.9929	-10.4505	-101.237	1076.61	0.126486	4.5979	-12.3658	-111.418
2.03617	-2.44732	-90.5917	997.642	0.185029	-3.90589	-14.5015	-100.55
2.51855	4.89771	-103.789	1107.96	0.0821718	-5.27145	-0.56917	-113.972
6.34385	-4.54783	-100.366	1111.92	0.134953	8.18946	-12.48	-112.252
12.6969	-4.78489	-99.6056	1066.29	0.135663	-0.451498	-14.4573	-108.914
-2.55853	5.83564	-99.1379	1088.16	0.0948728	-11.8571	1.27865	-106.703
1.61567	-1.08286	-98.3378	1149.78	0.126961	1.52574	-7.39116	-111.15
9.07757	-1.79812	-94.2612	1056.93	0.214839	-0.0589285	-5.17802	-100.212
10.8201	1.51824	-97.2073	1048.15	0.124101	9.03254	-6.09282	-108.473
6.24851	5.96937	-100.414	1036.66	0.182474	-1.93185	-4.02399	-110.873
7.35474	8.26598	-95.2473	999.332	0.211736	6.40401	5.89832	-106.342
6.76497	5.55478	-89.1541	1062.21	0.216322	3.37442	-10.1375	-100.987
0.100757	-5.68568	-92.9874	1006.32	0.230698	-3.70278	-14.7389	-104.487
5.19629	27.0744	-89.4222	1078.91	0.178666	-5.93911	19.7843	-98.082
3.89888	4.0839	-102.828	1052.85	0.194942	-8.23584	0.980132	-112.646
4.04737	-9.53104	-97.5229	1000.94	0.28927	-8.55349	-12.5826	-108.115
3.44061	-9.66919	-98.3468	1049.1	0.194215	5.41219	-18.7732	-107.995
-2.40217	0.676386	-94.1906	969.008	0.301862	-10.0607	-0.0371532	-104.249
2.59814	5.5843	-97.9438	1066.86	0.186154	-4.14062	-4.10162	-108.522
1.18263	8.45507	-99.2951	988.146	0.247512	-9.01212	10.152	-109.388
6.80852	12.7443	-99.1513	989.352	0.194862	-4.03396	8.63751	-108.841
7.50102	3.05223	-95.5421	1019.77	0.116613	2.13397	-7.2824	-107.58
10.1228	3.1878	-92.2095	1109.05	0.154081	10.9069	-2.16651	-103.68
5.16196	0.828567	-95.0714	1109.62	0.17142	0.466384	-12.057	-106.921
7.97122	2.68512	-94.1718	1195.48	0.18656	2.17064	-0.793505	-103.764
-3.25214	-1.77634	-95.7371	1038.61	0.234661	-9.96716	-2.11288	-102.028
2.85083	-7.99398	-93.3374	1098.01	0.114695	-1.96346	-8.22674	-104.754
0.34582	-4.85982	7.48487	1034.21	0.35132	-6.90398	-7.98955	-5.18866
-9.37012	-3.0895	4.98592	1119.25	0.164246	-14.9812	-3.32097	-7.65148
13.8572	0.0939903	3.29757	999.887	0.310401	8.25417	-6.20139	-8.36771
-1.18152	-8.7352	6.83954	1046.36	0.315097	-2.475	-7.04829	-5.39239
-11.6352	-8.83484	3.87234	1088.02	0.229645	-16.908	-17.2379	-8.5342
-3.10734	0.444363	2.80512	1104.58	0.175602	3.16848	2.23042	-10.5317
-0.589039	-2.44399	3.29672	1014.94	0.202796	-9.93493	-2.18201	-10.0751
1.99483	4.43132	5.922	1068.64	0.215913	1.45205	-2.82949	-5.59869
4.88184	-2.27447	4.46966	1131.72	0.161199	-7.88879	-5.39725	-9.57312
-5.83158	-10.4904	6.20057	1303.43	0.0945776	-6.22772	-13.5435	-5.60724
-4.24802	8.20533	6.70066	1073.68	0.277207	-8.76042	8.57403	-6.44582
-9.68802	-14.0239	2.30566	1058.24	0.3084	-17.6704	-14.7656	-9.77468
-12.875	-1.49413	5.70353	1081.21	0.239712	-18.0842	-3.35203	-8.39677
-12.111	3.33272	4.78549	1201.34	0.1606	-12.7212	-0.134035	-9.00281
-10.2021	-8.00837	4.55524	1100.42	0.209994	-7.05973	-6.55349	-9.49983
-3.19715	-9.78213	6.14182	1128.68	0.177835	5.18669	-10.6061	-7.47851
-2.26081	9.68063	4.64678	1042.93	0.253439	0	6.42751	-7.34519
-4.6925	-7.29249	4.43227	1026.27	0.225288	-15.5806	-9.98001	-9.92293
-1.46448	6.78428	7.39352	1004.64	0.211291	-16.5681	2.82266	-7.50042
-5.95965	-4.00037	-0.118225	982.837	0.281646	-23.9418	-14.8535	-12.2111
0.142462	4.21345	4.54987	1158.71	0.130341	-4.25983	-2.66255	-6.74067
-6.87384	-7.55613	4.34109	1052.91	0.191702	-14.2688	-5.92465	-10.3956
-5.98979	0.200037	4.79009	1268.62	0.128662	-15.5528	1.27274	-9.05033
-10.7069	-13.9838	7.49313	1118.72	0.204135	-12.9744	-15.5708	-8.67001
-1.56536	-2.59667	6.84708	1070.92	0.224747	0.55816	-1.7868	-5.06038
-7.2765	-3.88768	0.871735	1139.92	0.246609	-6.83497	-5.14437	-11.1312
-11.7768	12.3373	5.58077	1122.01	0.206271	-16.231	10.464	-7.20093
4.73027	0.290583	4.85604	1087.36	0.331407	-4.91542	1.63185	-8.40604
6.83718	1.39522	7.05809	1074.21	0.275238	6.37941	-6.14	-6.79811
0.538107	-8.00111	6.99541	1189.6	0.140389	-1.01888	-6.12733	-7.16337
2.35628	-7.50213	1.58397	1035.95	0.445682	5.62207	-14.7834	-10.7264
-3.5848	-1.44996	7.42201	1088.02	0.34092	-5.11546	-2.47272	-6.32377
2.28406	-3.32275	4.06737	1171.89	0.185895	2.07049	-3.17826	-7.24178
-0.24777	-4.5028	3.73544	1132.07	0.257384	-8.71145	-7.6735	-9.35613
-14.0161	3.28855	4.89547	1180.35	0.18216	-20.5086	0.4638	-7.24732
-12.8128	5.05149	3.56192	1032.1	0.208227	-33.0406	0.770007	-9.35773
-11.6347	-6.24334	7.15815	1268.55	0.13248	-19.8774	-5.36114	-4.33573
-8.75082	0.550901	10.3534	1108.16	0.307903	-16.8255	-0.228148	-3.73045
-2.25171	6.45679	2.56789	1196.93	0.195406	-5.47887	10.8535	-10.1541
-3.494	14.5158	104.99	1261.99	0.391803	5.44393	12.2522	86.4599
-2.46675	-4.45224	103.934	1035.53	0.385612	-5.59525	-4.91395	93.65
-0.477702	-0.533309	100.254	1097.85	0.24524	-0.996863	-0.783847	85.7376
-1.87944	-8.68033	103.954	1167.22	0.271366	-9.60202	-16.0238	87.7441
-1.70585	-2.83866	105.509	1201.76	0.229512	-2.39073	-3.18275	88.4119
-5.01643	3.39189	104.006	1211.67	0.126976	-26.6923	-3.36815	88.6884
-8.0299	-0.631605	102.141	1152.83	0.258662	-20.3786	-3.84142	85.447
-0.0926371	4.27238	110.534	1249.49	0.187397	-15.5478	1.60928	95.6412
-19.5625	11.7492	103.026	1093.26	0.357159	-31.6538	11.4189	86.4784
-0.0312481	-5.51603	105.6	1266.33	0.0618014	-4.03888	-1.90939	90.9844
2.52753	12.9403	102.34	1150.67	0.243345	-4.24605	7.6198	87.7144
11.3782	5.12961	101.415	1149.79	0.312107	10.6087	6.55552	87.6191
3.08889	-6.36403	106.706	1266.49	0.234679	-9.60805	-5.55324	91.6324
-8.42862	-0.251092	102.549	1183.88	0.257556	-18.74	-4.01298	88.2082
0.499108	13.1164	105.285	1285.68	0.18753	-3.99508	12.7893	88.5773
-5.92102	-1.19198	100.267	1232.85	0.292012	-6.40045	-1.06465	85.9587
-12.6545	5.83564	104.458	1109.51	0.336643	-17.9759	3.43538	92.8065
-8.11749	7.90663	106.016	1256.96	0.235216	-7.15471	7.78699	87.8762
3.20022	5.36914	108.776	1168.84	0.346602	-8.08637	4.62404	91.5036
-7.83269	8.23756	99.8717	1144.86	0.230194	-15.6239	4.84376	85.9286
-1.71606	6.87027	105.046	1260.92	0.197065	-4.52212	8.80378	87.865
-6.75906	-6.18392	101.175	1151.7	0.320675	-20.2773	-9.75482	86.8348
-1.47604	7.15384	109.925	1281.77	0.147025	-8.18417	8.03088	93.5374
8.81541	6.20299	106.718	1129.69	0.306116	-1.46202	7.45937	91.245
9.22778	-5.3155	103.219	1165.89	0.256274	7.27502	-6.28124	87.9598
0.577721	0.2335	103.695	1152.49	0.301311	7.31993	2.24371	87.7056
-4.18491	14.047	106.028	1232.69	0.254019	-7.90577	7.68402	92.286
6.33672	0.866212	104.573	1291.19	0.158915	3.66944	-1.92877	89.3442
9.10254	1.91856	107.432	1197.76	0.364763	-1.13342	1.13219	91.9169
3.40826	3.59156	105.736	1206.72	0.294447	-2.22649	0.26038	91.9974
2.80667	-3.63868	108.288	1140.71	0.239113	-8.15415	-11.0786	93.8726
3.37689	-10.2723	100.367	1186.8	0.121523	8.97891	-10.9371	84.1689
-10.5448	-0.596051	101.398	1160.13	0.141875	-5.24427	8.502	84.7627
16.3512	-4.37892	109.408	1105.84	0.234034	9.56155	-6.76281	93.0738
-2.83263	-2.69927	104.624	1097.89	0.15574	3.2124	1.24777	91.6978
-0.577106	0.523713	105.666	1094.97	0.251517	-8.67627	4.44941	89.9274
3.00781	4.34779	100.853	1107.29	0.247181	-10.2317	-2.23971	81.7015
3.90663	-1.07794	107.028	1043.68	0.253734	-1.41121	5.57809	91.9351
7.728	8.80249	106.026	963.122	0.320515	-0.403519	6.41656	91.3391
-7.70462	-3.13871	201.848	1085.66	0.301954	-14.4857	-1.84468	186.263
-3.48933	-6.8549	199.076	1130.34	0.225057	-8.05635	-7.46749	181.83
2.49493	0.708372	196.064	1040.01	0.245125	5.30972	3.98807	184.778
-3.24685	-5.2658	201.821	1119.19	0.238025	6.43871	-2.04367	182.949
10.756	0.475242	208.712	1067.75	0.151098	17.3233	0.775851	192.734
11.689	-4.51437	201.775	1083.22	0.311733	9.97011	-4.59064	185.623
-9.39706	6.01723	198.731	975.073	0.307919	-7.83417	6.79498	186.141
1.09762	6.18823	206.409	1139.23	0.172492	-5.00781	8.52286	189.981
2.28689	8.73618	201.03	1108.98	0.204201	-3.23172	8.03697	185.781
-13.5887	7.42893	200.126	1039.19	0.291929	-19.5536	10.7528	179.107
-3.16024	4.85293	199.634	1142.15	0.138102	-13.4116	2.96918	185.839
-0.161407	4.7673	201.046	1154.58	0.109541	-2.50526	4.64662	178.935
-3.02848	3.04841	202.153	1071.74	0.221098	-8.82623	-0.191487	183.735
1.74743	9.19223	210.535	1047.08	0.244731	-8.1886	7.01907	192.973
2.62263	0.176662	200.328	963.476	0.316557	-19.0802	-1.53583	184.823
-11.3513	-0.295504	196.432	1116.14	0.173472	-6.45298	2.30498	179.425
-8.80298	5.15384	203.711	1042.99	0.280658	-18.3218	9.9607	186.491
4.47586	-1.50065	201.881	874.414	0.394425	1.66599	-2.50704	187.999
-0.839762	-3.98819	204.516	1111.43	0.2363	-7.17181	-6.69589	185.512
1.16799	0.0317402	198.38	917.66	0.390461	-6.53048	3.56407	180.9
-10.1865	6.15046	206.452	1073.59	0.292326	-2.67491	5.55318	189.53
6.78305	-5.2669	203.071	1070	0.254157	1.96801	-3.92576	185.737
3.42745	11.315	207.013	1178.46	0.275998	7.58148	17.2986	191.575
-0.752538	9.58172	203.804	1017.25	0.309477	6.69755	14.0249	188.099
-1.86135	-8.74528	198.249	1076.36	0.172755	-8.52569	-6.6337	180.896
0.303746	-2.00726	199.816	1037.87	0.226736	8.33549	-3.99502	185.846
1.89801	-8.62041	204.809	908.358	0.354286	-0.272744	-11.1025	186.855
3.28548	6.24138	201.089	1024.26	0.214234	-8.09892	2.08218	182.022
10.3824	7.50508	201.167	971.475	0.264761	18.0822	7.9981	185.78
-10.8941	0.509073	201.352	1025.49	0.209985	-10.1741	-1.43132	183.647
-7.30258	-10.1886	195.728	1001.25	0.296208	-2.22071	-10.5127	176.312
-6.40451	11.7073	201.095	1052.7	0.157484	-0.0525312	7.78194	187.6
2.62004	7.32952	200.919	1032.91	0.247713	10.6395	2.83712	184.772
12.314	11.182	198.438	958.869	0.300273	24.9141	8.35388	185.749
10.4851	4.15969	206.538	1023.82	0.167372	21.4425	4.35923	190.179
2.48558	-2.62078	199.624	1086.84	0.230832	-9.04878	-4.03057	185.781
6.39183	8.64883	205.514	998.089	0.315888	6.11835	13.3628	189.704
-0.153042	0.764594	202.62	960.325	0.253993	-25.9351	-0.187366	183.553
-3.27379	3.33776	213.397	1047.64	0.261612	9.3048	-3.24051	192.484
1.04595	-2.40795	298.927	963.586	0.369771	-7.13256	0.0596051	283.218
1.50754	-5.3294	309.379	1027.69	0.220401	-2.34324	1.3043	289.797
6.54119	5.23246	301.447	1088.56	0.153599	-4.46626	9.13072	283.591
2.16301	-3.16885	308.04	971.061	0.367695	6.22637	-4.90355	291.876
10.1628	-6.37965	302.808	872.481	0.27439	-6.44707	-6.37141	286.046
-0.882943	-8.31704	299.114	975.954	0.316877	-5.79874	-6.05801	281.802
-3.17783	-9.23098	301.783	914.728	0.414721	1.88928	-4.15384	286.145
-14.3757	-0.484591	301.638	969.804	0.226654	-18.0641	4.66525	284.699
8.69632	-4.24937	300.193	913.392	0.389435	-5.03144	-3.54272	283.728
-25.7905	-1.20293	303.732	1010.1	0.226747	-34.0869	-1.11361	289.572
-7.53165	-7.07622	298.884	973.475	0.231049	-19.4729	-10.9846	279.634
4.53159	0.833857	298.396	897.681	0.317376	0.991573	0.733407	282.652
13.0654	-5.28093	300.37	909.413	0.328356	23.6945	-6.75426	282.341
4.41016	-0.0759058	300.992	957.69	0.201305	37.3343	1.24636	284.491
6.94803	-14.816	304.188	902.986	0.334414	-4.19733	-11.4044	287.468
3.45144	-2.00726	299.847	972.08	0.208052	4.96451	1.24322	277.923
10.6818	-5.73599	306.606	983.9	0.185442	32.8426	-6.86406	289.489
-0.859076	-3.43102	302.106	842.018	0.318797	7.56069	-1.00658	285.361
-2.74885	4.94273	303.322	1044.42	0.219061	20.0666	4.44461	289.043
3.38882	-1.31759	306.075	983.022	0.190197	0.136188	1.11952	287.955
10.5301	4.2458	299.063	964.69	0.180377	19.1235	11.1374	277.145
13.8288	-2.90829	304.503	970.059	0.227469	13.5848	0.992619	286.997
-1.37565	-3.39349	297.216	974.534	0.169509	-3.75789	3.93271	273.565
0.571077	-7.39805	304.999	909.13	0.268531	0.850096	-7.22883	288.956
0.406348	-6.23879	305.875	1122.3	0.0677387	4.74368	-5.05629	285.934
1.12444	-6.2041	300.097	990.286	0.289292	-16.0733	-2.7438	282.609
8.69853	-13.5442	301.663	886.629	0.318727	17.4693	-13.2345	284.144
5.37541	4.22181	298.052	849.258	0.297402	-8.03371	7.156	279.446
-7.39731	-9.55589	299.227	923.942	0.250401	-1.56487	-5.44639	282.281
-10.9431	-6.71588	300.153	1064.62	0.227559	-13.9107	-5.81811	281.157
-9.42019	-10.576	299.135	992.331	0.208034	-13.738	-8.86597	280.657
-13.5409	-4.07849	303.051	940.06	0.244478	-14.5358	-2.85902	282.454
-3.05887	-0.809006	298.345	1039.37	0.155591	-12.2788	-1.72307	274.599
1.55884	-11.9159	303.666	856.773	0.265861	12.559	-4.61408	289.2
16.4393	-2.90607	303.174	877.973	0.393247	25.8822	-0.486806	284.292
-1.32263	1.74239	299.849	956.538	0.214948	27.2033	-1.02178	281.807
2.46048	0.180845	307.796	1004.06	0.191654	-8.12598	1.59445	294.011
2.34422	-2.83792	300.522	872.775	0.328743	20.8903	0.156302	284.843
9.72886	-0.494925	297.87	969.456	0.259577	12.9854	-1.96648	282.651
-2.88282	5.63708	404.54	946.468	0.22815	10.4987	3.88085	391.545
8.85379	3.07068	408.01	945.381	0.227621	17.5265	4.74977	397.156
9.39411	4.17137	399.993	1006.73	0.197957	17.3571	5.7299	390.703
6.51978	0.0752907	401.773	920.489	0.280664	17.3292	-0.838901	393.371
3.54863	9.03882	396.4	1001.07	0.203262	5.2685	5.23104	382.124
4.96316	-3.23873	395.113	930.988	0.293154	34.9813	4.28449	386.393
12.4942	5.75703	399.242	935.934	0.287143	-3.28179	10.7615	386.244
-14.0196	6.84198	404.142	1000.31	0.314514	-22.0557	11.5369	397.542
-0.0473642	-9.00942	399.882	988.035	0.285595	7.12149	-1.90214	387.812
-8.35825	-0.599496	402.574	995.448	0.261109	2.90091	7.12186	394.219
5.8835	-0.0285416	395.781	970.841	0.317601	-7.75752	1.73882	385.91
7.42167	-2.64182	402.578	974.119	0.229708	26.4529	17.6217	388.035
-9.81006	-2.97915	398.817	951.898	0.261279	10.4505	0.313465	390.067
3.9829	-4.60085	402.823	997.887	0.216784	7.37492	-7.39596	388.279
3.2856	9.25866	401.907	947.838	0.325564	-6.85514	14.9088	386.692
3.47715	-7.89064	406.921	1002.7	0.249997	16.2513	-7.77161	393.525
-13.3796	-3.99889	401.008	1051.68	0.308939	-14.8529	0.6078	387.081
0.267085	8.25872	399.863	1058.81	0.229454	-1.73833	7.24501	386.039
-2.59876	-10.2461	401.365	1013.94	0.165982	4.46036	-8.60196	386.984
-9.24279	2.30904	399.654	1001.53	0.311752	-1.71803	4.66169	386.22
5.3855	1.76146	404.525	1004.14	0.293917	24.7875	7.8704	394.121
-8.34103	-1.08876	404.449	1061.22	0.191958	-18.2416	3.44024	393.075
-0.147014	-1.59304	403.506	1083.84	0.309627	3.6014	9.786	396.232
2.74762	6.79941	402.189	1086.49	0.25495	-6.59126	7.49142	388.6
4.64785	-1.22569	400.968	1036.85	0.231827	15.4042	1.96968	390.879
-2.19524	2.78735	398.69	963.867	0.39443	16.2485	1.42419	390.091
-4.38716	10.7594	402.125	1069.78	0.244074	2.71748	11.2991	390.936
12.3416	-9.62872	400.439	974.812	0.340587	32.64	-3.27281	394.524
-9.01544	4.69496	399.101	945.496	0.378868	-16.5168	5.56936	388.64
-1.55847	9.9925	404.884	1058.36	0.348037	-6.56677	11.1066	391.931
-11.3333	-7.47518	399.743	922.03	0.337888	-32.201	-7.55103	386.807
-3.3775	-4.53442	402.795	1040.98	0.208207	11.7471	-1.80372	391.714
10.1481	6.65252	399.311	979.886	0.240903	-4.27225	9.95141	387.598
2.40807	-4.296	403.304	894.191	0.442661	17.5217	-0.0621271	392.972
0.819463	2.00086	400.154	964.367	0.283864	6.05573	-0.185151	386.423
-8.23793	-2.16313	401.776	1047.88	0.303226	-15.9322	-3.46429	384.421
11.6355	-15.1243	405.229	977.479	0.333547	18.3749	-12.6373	398.783
6.64588	-1.33862	393.954	984.98	0.340287	15.2849	-3.67104	380.806
2.00468	11.084	397.747	959.493	0.330047	10.2667	8.92188	389.342
-3.29249	-6.53737	500.067	1060.79	0.267871	18.3813	-3.24402	489.469
6.22108	-7.50483	507.548	977.996	0.326667	38.5192	-3.20631	496.453
2.78366	-22.3729	500.232	849.548	0.443612	15.4351	-12.5205	496.472
10.4054	3.67485	502.587	992.956	0.261003	18.8531	10.8788	495.553
12.2687	4.95467	499.227	930.849	0.435464	22.834	17.8296	495.757
-2.54869	3.04054	505.356	888.354	0.43531	10.1419	6.54088	499.164
14.4606	-4.65264	504.963	1053.89	0.195764	1.54789	-2.07732	497.176
-5.12949	16.5304	502.567	1033.79	0.220937	15.5315	22.2733	490.693
16.8608	2.59531	499.981	893.606	0.364739	64.4104	5.71975	495.483
-15.4692	4.51252	499.949	848.698	0.419795	0.310266	8.90847	490.109
20.4102	-3.29864	502.05	891.928	0.435862	55.7885	4.08021	496.785
-1.64877	-10.2133	498.542	894.747	0.436961	-10.2988	0.432183	492.33
0.516824	-7.59685	502.539	945.497	0.395857	33.4535	1.48299	492.331
14.0607	2.56677	503.879	923.099	0.39468	30.2806	17.0564	494.819
0.15378	-18.1791	501.81	964.405	0.284381	-11.7223	-5.07037	489.687
-4.29169	-5.76847	502.054	1036.1	0.246445	26.5585	6.77795	492.61
-9.24611	0.348281	503.109	960.857	0.446118	-4.32183	4.4248	500.822
-3.51886	-8.55853	498.967	881.355	0.307135	3.00855	6.31027	493.414
-0.755367	-2.40057	505.382	975.999	0.343161	-5.39349	1.18687	501.136
1.84819	11.4116	502.816	997.895	0.291214	2.04023	17.5456	494.221
15.1928	-1.8504	503.319	972.447	0.239272	3.0008	3.85717	492.092
0.23596	7.1285	495.575	965.063	0.330292	-2.02264	8.15846	490.747
7.99127	2.15624	502.494	1003.28	0.29689	-0.967707	15.4383	494.078
13.8919	14.0941	501.52	896.934	0.499906	8.0716	11.6645	496.515
4.91309	-7.43569	498.512	930.434	0.356559	-5.39091	-9.37332	493.286
0.544996	5.33014	499.741	1041.81	0.212941	-3.32952	3.51418	490.356
7.98426	2.20582	503.761	903.922	0.442043	-3.19899	3.7475	497.646
6.77063	-1.51639	501.312	1064.27	0.313576	-14.0019	5.16061	492.661
-0.838162	-0.119948	507.587	994.696	0.335714	-31.2896	12.7878	501.057
32.6364	-1.84831	501.102	934.357	0.222034	58.8965	5.8469	494.842
11.9818	-9.31402	504.452	977.802	0.334051	31.5865	-0.423941	495.077
11.1482	-2.75857	502.547	1042.11	0.19849	1.26825	-1.93966	491.73
11.982	-7.72332	501.856	912.358	0.247394	25.5319	3.75186	490.712
4.26377	3.39891	501.203	1071.9	0.253336	33.8288	13.6681	491.458
18.779	-4.28037	507.106	945.664	0.30453	57.1649	16.0656	505.462
19.3236	0.853909	505.371	937.286	0.247018	27.9454	11.6966	496.419
-3.11903	0.0467491	497.991	888.316	0.458501	11.2876	10.0402	490.97
2.7347	-0.83767	509.346	920.939	0.359287	25.3805	-6.25263	503.692
-4.48361	4.56198	503.056	808.896	0.465668	36.3153	18.9844	499.512
-7.85582	1.5971	596.279	856.874	0.350604	7.12444	17.5071	599.092
-3.36913	-18.8486	587.689	802.497	0.497583	3.08433	-11.9109	580.437
17.0039	-11.3033	594.681	851.424	0.26403	44.6236	-2.04244	597.786
16.4799	-2.55262	591.82	718.698	0.538293	34.5863	1.80944	592.011
-1.47764	-10.7684	596.579	983.172	0.30431	-13.7622	11.6998	591.086
25.6948	-7.91832	597.782	773.894	0.450264	34.9194	-14.5231	595.945
14.4347	7.53633	595.992	945.779	0.401273	55.2992	40.7289	595.2
-0.092514	-19.0249	594.169	902.006	0.433132	4.41066	-15.2752	592.285
3.58787	11.6018	598.435	854.705	0.352364	52.242	27.4852	598.255
10.138	7.69663	592.719	772.793	0.484283	12.0246	20.1659	592.931
18.8105	-14.7004	592.465	871.069	0.392767	36.8671	-3.86215	591.771
12.4922	-2.0294	596.131	851.472	0.342818	35.7388	10.4725	591.145
14.2639	-13.5965	592.766	816.293	0.433092	28.1296	4.1138	589.395
-10.7251	-20.5188	595.47	874.007	0.470453	-11.8819	-9.74135	593.967
14.7304	3.02836	598.984	804.41	0.4856	45.3227	8.82414	596.702
-7.44086	4.7427	598.43	1019.29	0.274414	45.6861	14.115	602.131
17.1028	2.91628	598.679	950.517	0.271262	51.6668	20.4803	593.154
0.782925	-3.07991	588.106	869.533	0.42922	42.8379	8.54488	588.452
10.2082	-1.56228	598.128	882.778	0.402677	36.7773	15.3758	599.535
-9.15311	-12.5027	594.378	959.005	0.221416	26.6795	13.0205	586.133
13.7869	7.19137	592.007	881.416	0.363631	36.2287	17.1573	590.943
17.027	-16.7832	592.863	821.973	0.367747	60.2996	-11.0686	587.086
8.31568	3.6158	591.359	891.286	0.376888	65.6308	18.286	594.759
16.7881	-8.41767	594.573	939.631	0.43461	16.379	15.5899	594.597
6.02141	-6.34004	592.632	917.409	0.369693	34.5459	5.76909	587.137
-1.70056	4.72658	587.879	796.81	0.402753	24.4205	13.9915	583.86
4.88245	7.51197	596.411	874.3	0.363109	63.9464	30.5285	593.993
12.5494	-6.92158	594.67	860.028	0.37086	67.869	-2.52119	591.078
7.90245	-10.521	602.47	909.874	0.309503	40.1438	1.91536	601.192
-1.6543	-2.25712	590.777	899.198	0.307359	3.95891	15.3346	585.071
-9.94231	4.34041	599.727	1012.22	0.350018	0.295504	19.5143	597.113
3.31082	-0.995879	595.078	916.422	0.318756	11.5809	13.9122	590.44
6.7331	-3.32386	594.35	962.389	0.324581	-1.69859	9.9463	594.691
34.2238	-1.41158	595.971	882.35	0.326648	56.4782	13.1378	604.466
4.58633	-7.11325	587.95	883.737	0.402478	78.6727	-4.98266	581.116
20.3749	2.62742	596.06	938.503	0.23118	43.3779	4.65449	596.75
-15.868	-3.60423	595.642	895.887	0.345075	6.70432	-5.3962	593.412
-11.0292	-12.9686	599.22	803.76	0.484205	15.017	13.1612	599.812
14.2101	-5.1659	593.534	1025.7	0.204502	31.4566	-1.85483	588.313
-7.32263	-6.81454	688.354	938.367	0.450938	26.1054	18.5993	700.368
-1.58012	17.6408	692.837	853.895	0.413922	60.5306	29.3335	702.157
2.61401	-1.33752	692.764	833.128	0.447243	17.3342	9.01981	695.901
-17.8343	7.5148	690.767	965.751	0.363936	-4.79609	1.52162	695.218
6.58966	-5.51578	693.964	841.823	0.451492	36.5321	7.69927	700.516
-4.91875	5.64569	690.947	923.263	0.430225	21.734	12.0769	709.138
0.228702	-4.41275	698.695	866.511	0.331871	35.27	-5.33088	705.766
15.9867	-4.74196	689.538	800.92	0.45324	54.6744	-6.1699	700
-1.66033	6.99957	692.065	878.909	0.453891	-0.761026	35.5818	700.279
-1.455	0.225257	695.514	792.872	0.387768	4.89562	36.1605	707.51
-5.39571	-6.95787	696.069	785.78	0.444404	16.1658	0.963155	711.286
-2.69004	14.2167	698.184	798.409	0.464654	56.715	38.3214	716.747
2.85563	-11.6895	693.584	783.004	0.517342	78.2914	2.72326	706.939
7.10168	2.21246	685.597	745.779	0.544554	22.1056	6.16682	693.362
-2.69496	13.6062	691.13	726.186	0.612735	20.957	25.9582	704.492
-8.50649	1.21597	689.594	857.087	0.351269	-9.41207	32.3106	696.432
-0.485945	-7.39743	688.328	850.768	0.425879	-0.216399	11.4738	693.144
2.04294	7.39079	692.157	651.059	0.45679	61.0415	12.9326	703.075
23.6254	-10.0956	690.491	700.102	0.476389	92.1491	7.56677	701.154
0.70911	8.91087	695.85	913.872	0.29378	43.0344	23.8484	704.564
17.6537	14.617	692.804	948.557	0.299739	104.854	39.0516	704.547
28.0293	3.44012	696.332	837.298	0.448179	17.2673	27.3661	700.459
1.55416	7.36323	691.667	932.146	0.270863	51.5728	20.5742	705.634
-4.49013	3.4261	689.26	776.146	0.416189	12.0268	25.5684	694.893
18.1656	4.40623	693.56	828.49	0.438124	60.1609	12.6168	702.181
-1.20834	-8.05869	695.855	960.693	0.2678	28.8149	-3.50735	702.018
3.0275	12.0201	691.165	766.634	0.475022	51.3728	41.4293	697.369
-2.41927	0.801132	695.952	890.246	0.409441	-1.36077	14.9413	708.221
12.597	7.76503	696.943	941.71	0.302409	7.37258	27.1453	704.709
25.1089	1.72886	695.734	963.314	0.386016	30.2569	-1.67903	703.027
-18.641	10.2479	690.96	981.601	0.355972	-26.8989	39.6391	696.022
12.9108	-1.75949	696.212	847.181	0.459775	66.478	7.19432	706.806
-9.36901	1.18558	685.747	767.611	0.48712	5.89322	32.3585	700.345
-10.5235	-14.1309	695.829	885.86	0.3726	37.7547	-1.08993	712.486
-0.885527	3.04128	693.654	745.452	0.404439	46.6039	5.0876	720.101
12.9948	-0.998217	694.719	754.349	0.397472	37.8551	-2.09639	702.314
0.0340776	5.13797	691.237	965.352	0.30074	45.3672	22.165	698.135
-24.7347	-6.52618	684.345	775.518	0.39576	14.5743	1.38451	693.115
-4.46097	7.45661	690.822	688.045	0.481175	71.4069	31.3843	714.974
3.66181	-7.00449	787.649	804.787	0.35513	28.5877	-6.51018	812.244
-1.48035	-27.6984	790.45	713.805	0.52328	11.412	-17.7307	816.452
-5.86628	-9.13515	784.992	724.638	0.495948	35.207	-9.40586	803.881
-1.86344	-2.33413	789.684	710.98	0.537408	-17.4192	13.0083	811.204
-0.288614	11.3584	790.867	795.632	0.408247	47.9544	8.8071	815.135
-10.0507	-10.114	791.844	737.019	0.547714	35.543	7.80538	814.531
3.62687	4.288	782.133	834.108	0.356812	55.2241	-5.5541	811.28
22.3595	-12.657	785.467	735.852	0.500361	11.8826	-21.5726	815.047
-8.36625	-0.675648	790.725	627.34	0.631593	1.43864	23.5982	812.669
14.3891	-7.71139	787.477	660.841	0.602519	22.5759	-9.98543	804.906
8.28517	-2.02338	788.628	667.421	0.559478	46.3935	55.2651	828.411
-6.6433	-0.856247	789.573	938.923	0.34297	10.9186	5.77235	814.185
12.6976	-0.164237	790.233	667.419	0.526365	97.6635	32.3156	808.444
4.55915	5.49622	790.586	698.009	0.496119	49.5099	32.2504	813.606
17.0282	0.178139	793.54	712.564	0.582539	20.6625	24.9188	817.469
-10.7064	10.8473	782.381	774.37	0.438142	45.345	35.0114	798.449
22.3587	-16.5972	783.212	807.93	0.401408	43.4098	-15.2061	801.911
-7.56278	-10.4214	794.187	707.646	0.475832	-44.1497	-4.53762	824.598
27.3432	4.14579	786.971	700.376	0.50244	116.318	29.2071	806.142
-10.008	3.23024	786.687	788.42	0.515867	29.5822	-1.73199	801.069
0	6.29465	781.497	588.323	0.569409	54.405	36.1985	820.701
13.7178	5.84167	792.836	694.235	0.513224	70.5138	52.6937	814.029
2.4296	3.82691	788.858	707.87	0.502314	34.645	9.49819	815.196
0.892662	13.2706	787.898	676.005	0.587873	88.7682	22.7467	813.457
14.3931	-0.962909	788.531	773.14	0.374811	70.1381	12.2675	808.457
21.784	1.11115	791.97	762.881	0.520418	50.0094	40.4909	809.158
18.9924	-8.48952	789.696	813.898	0.484778	64.0922	9.57311	804.615
5.99939	-6.35001	786.757	735.056	0.407595	37.6592	15.7104	810.697
2.60712	-3.40334	789.064	762.61	0.424179	50.7174	12.1604	811.812
-12.8363	-8.09129	788.95	683.948	0.466145	54.8761	9.28911	812.26
14.5716	3.1301	789.774	752.355	0.507782	64.1419	29.1386	811.292
-13.9507	4.13939	787.495	777.535	0.450904	30.462	15.3248	799.853
-4.47992	2.06397	792.963	889.774	0.313127	52.0508	19.6822	814.02
15.8152	-8.43268	798.452	775.904	0.487919	48.4546	7.56807	820.405
17.9788	1.68075	790.977	738.561	0.480973	72.1424	6.96396	814.662
-1.77905	5.45697	789.998	887.464	0.288955	42.4147	3.9078	812.481
28.3205	-5.38747	795.158	646.806	0.600232	72.3456	19.473	813.675
8.88922	3.66304	789.973	696.411	0.504441	72.6264	44.0353	816.958
4.65978	-7.62466	797.073	890.109	0.347779	43.7878	-7.59021	819.761
0.839516	0.988252	886.53	639.013	0.478792	17.4581	10.251	917.649
-2.17875	1.94464	889.141	664.462	0.543196	23.698	27.675	923.197
-13.8008	14.358	887.891	649.987	0.625796	28.8965	43.6519	933.487
-6.84948	-1.56044	895.407	669.637	0.631629	61.8204	23.6429	935.834
1.19296	1.55847	887.57	532.671	0.701458	99.5663	24.5718	926.286
-0.52888	29.2829	893.534	641.783	0.618078	38.294	42.63	931.355
5.48748	1.72812	891.426	665.802	0.544111	31.4152	23.3081	934.443
-5.57483	2.12487	878.611	603.76	0.599561	-34.9247	21.9047	908.295
20.2293	1.9332	887.043	695.208	0.507899	42.7224	20.4739	928.166
-8.65572	7.85471	886.25	725.435	0.566423	27.5274	10.8185	926.973
1.84142	-3.78151	888.043	565.715	0.659274	52.9397	15.6797	924.989
-13.5353	3.50385	887.381	684.752	0.549143	72.3087	37.7374	926.904
2.96857	-3.11103	886.805	630.37	0.562472	21.7807	-5.22077	927.479
-7.63056	-0.94913	885.649	611.621	0.600799	-61.3266	27.0334	913.8
-21.2924	-18.5361	884.484	701.153	0.481482	35.1978	5.69189	918.234
-0.867565	-10.0145	888.723	623.052	0.535391	59.075	-9.34084	933.079
-12.0589	6.01993	888.909	679.211	0.501359	43.0701	-22.4183	919.667
12.4916	11.7891	892.4	718.131	0.54195	108.452	70.4016	939.995
4.16239	5.69121	887.947	630.424	0.520408	122.547	-4.94999	930.831
-2.82685	4.99219	890.19	675.115	0.53867	44.7693	13.6378	928.945
-5.15101	3.17734	892.852	640.767	0.618787	114.858	40.5653	934.958
1.33887	21.4127	891.135	657.688	0.510966	77.8997	53.3436	934.752
-3.60116	1.86517	881.542	698.522	0.553134	75.8796	22.9846	908.094
-5.75715	-2.33106	891.005	662.496	0.477486	52.8343	-40.9483	916.307
8.06188	-11.9134	886.468	631.719	0.620912	116.487	9.08138	925.643
-0.0851326	14.4051	888.39	626.953	0.488972	86.6581	46.0069	923.557
-3.07831	-5.87329	887.027	616.34	0.541127	55.1087	35.8156	932.329
8.80532	1.34748	889.521	768.017	0.374665	44.7361	4.55841	927.364
-7.65689	2.73482	884.737	576.959	0.640692	77.7446	52.4198	926.611
-3.21191	5.01593	882.907	605.753	0.527708	84.1325	60.176	928.286
-6.14283	21.9122	887.773	693.073	0.488257	59.6167	33.9524	927.272
-10.4792	7.13613	884.711	675.368	0.501532	97.6178	26.037	932.789
6.13484	30.179	889.14	656.33	0.514041	33.6708	47.1948	923.535
-12.1719	3.70671	889.38	509.941	0.743468	32.1148	28.1985	934.063
9.16762	-1.56314	881.161	662.792	0.536165	91.9704	29.6094	915.83
-12.6534	24.1467	887.687	668.06	0.474627	11.333	28.1203	928.826
-2.93855	-6.94237	887.975	569.267	0.626	98.5251	35.3894	932.934
24.6947	-2.1416	888.065	631.108	0.470006	193.656	-9.76109	939.273
-4.5402	7.50188	883.439	682.435	0.470623	43.3663	26.7085	918.049
0.197207	31.1365	975.607	512.315	0.625676	160.405	38.9071	1017.47
8.91973	11.3942	992.949	459.911	0.852289	89.0955	15.9064	1041.44
-16.1906	16.14	988.657	662.096	0.51762	119.794	83.1505	1039.12
21.1888	3.57618	983.264	571.199	0.633585	47.5152	12.2464	1029.13
-17.4498	21.9487	987.629	513.044	0.652935	25.2939	59.8699	1042.12
7.07819	9.45329	982.745	610.613	0.576672	87.7772	54.2917	1034.34
-18.9041	8.64219	993.61	495.406	0.722801	63.7475	22.7492	1042.88
4.28714	32.1163	984.809	522.532	0.69438	84.766	88.2612	1034.1
-9.28437	5.15434	984.965	631.448	0.543506	83.3501	0.947715	1030.88
-14.2862	8.12008	978.184	482.512	0.719316	82.961	32.1006	1024.21
16.5267	51.7515	973.18	393.229	0.84222	145.688	55.9651	1041.43
17.6199	45.5024	988.128	537.863	0.726471	81.5031	-7.53467	1025.86
11.477	34.3604	988.458	658.96	0.613282	66.2917	27.096	1033.66
13.9662	22.5267	990.971	570.407	0.63943	48.3991	59.9477	1038.96
-14.9142	15.6905	977.456	606.488	0.665976	69.6638	48.7525	1029.47
13.9802	25.8964	984.463	577.193	0.658164	46.811	110.439	1028.94
-10.8626	11.8429	984.955	581.468	0.6563	93.4101	38.5432	1037.4
8.51437	10.4174	989.651	607.861	0.580727	68.6861	51.0262	1044.83
-5.52021	38.1902	991.859	503.491	0.660222	44.3385	21.121	1037.17
5.67337	8.93511	984.603	602.256	0.575384	104.925	89.3459	1039.53
-6.0096	1.23725	982.588	497.476	0.65665	77.7202	-11.6704	1030.37
4.33475	16.9836	985.87	603.43	0.574269	50.388	58.4544	1039.44
-14.1369	18.2916	982.187	456.338	0.737157	69.6061	79.5777	1044.17
-18.4649	10.1569	987.814	448.556	0.685485	-26.3816	-7.11651	1035.14
-1.32509	5.67731	981.929	652.381	0.524707	52.3545	17.9447	1027.56
-7.41921	19.0573	995.134	481.874	0.711899	49.4836	43.0869	1045.53
5.22311	4.88614	989.573	488.062	0.734929	75.3476	50.4214	1041.49
-2.89402	16.9986	981.703	418.447	0.793492	71.3474	64.0129	1040.79
-3.0414	16.9526	981.868	570.744	0.615044	98.4167	43.0108	1039.08
5.09861	18.5874	986.076	577.017	0.568161	77.6885	-15.5917	1043.66
-1.08593	24.0549	987.059	553.498	0.615986	115.619	26.9911	1036.79
6.12167	8.35505	986.102	693.684	0.566054	35.5637	12.2456	1041.73
-3.59808	-2.31014	989.558	517.566	0.745685	56.0325	7.46097	1032.18
-9.04029	4.21751	986.515	596.206	0.583605	193.688	-10.1941	1038.93
-7.30812	30.0342	988.962	644.586	0.603897	109.814	108.18	1039.36
-17.8867	2.89365	990.478	590.962	0.636628	22.7486	0.217691	1054.08
-4.18528	-8.43637	986.951	597.867	0.614381	1.74633	-2.06828	1031.36
-5.15261	13.4314	983.21	606.355	0.626075	81.1813	50.393	1024.33
-7.19481	9.74116	981.585	620.61	0.546864	60.4726	50.9166	1046.07

## Sheet: Sheet3
x PR [nm]	y PR [nm]	z PR [nm]	photon PR	bg PR	x CT [nm]	y CT [nm]	z CT [nm]
13.2683	-3.20108	-975.383	1568.5	1.43615	3.70967	5.04952	-1019.4
9.5907	-23.7445	-976.833	1477.62	1.44707	-5.69404	-39.2459	-1010.44
7.38784	-4.10605	-973.05	1664.62	1.32925	-11.8388	13.1476	-1021.73
10.9554	-22.6998	-974.654	1601.05	1.38591	12.2339	13.8666	-1013.27
2.93203	3.78619	-967.737	1578.58	1.38336	3.69146	-27.6722	-1011.57
4.4253	17.9785	-976.171	1512.55	1.44459	20.8133	-9.60516	-1030.5
12.3646	7.63425	-976.16	1624.13	1.33246	13.7589	14.5946	-1020.35
3.60276	16.0389	-971.495	1649.47	1.3488	16.337	52.4392	-1026.72
-0.164852	-6.47771	-975.087	1513.24	1.39783	-11.8967	6.1603	-1020.01
20.7593	4.74024	-981.385	1741.99	1.08788	-2.06656	35.8307	-1026.38
22.5245	2.97558	-970.835	1347.77	1.69192	12.3081	17.4871	-1012.17
4.75881	-6.26967	-972.356	1659.36	1.34737	0.757459	-25.9693	-1032.3
9.99016	-4.12475	-976.623	1598.81	1.48422	6.24704	15.8698	-1024.17
6.6989	-1.46768	-973.304	1611.34	1.33141	7.00535	-15.1806	-1020.81
2.24383	0.311005	-972.183	1559.82	1.3511	-6.32331	28.4808	-1006.47
-12.0289	-1.05628	-972.009	1506.47	1.31491	-19.1472	-7.02369	-1026.96
0.0623732	-7.57557	-972.931	1614.29	1.24498	-5.05124	-18.3476	-1016.15
1.86209	-5.91856	-978.334	1675.09	1.21304	-8.73114	28.197	-1025.4
17.4496	0.035677	-977.185	1571.88	1.19623	18.2782	-9.03802	-1027.35
-3.48773	-8.79941	-972.709	1691.33	1.1376	-0.91739	35.4673	-1017.55
-4.80901	19.5667	-975.216	1538.04	1.23681	-16.6539	39.9517	-1026.19
22.0843	7.58381	-970.767	1528.22	1.23729	10.4661	8.23572	-1013.52
14.6214	7.28708	-978.511	1559.78	1.26998	12.9324	8.48669	-1021.96
8.87335	-0.539583	-977.155	1381.12	1.54274	9.98303	9.30664	-1027.91
3.03611	11.0968	-977.056	1684.79	1.00186	-13.5164	21.2734	-1013.11
10.458	11.002	-974.57	1566.26	1.41998	-0.115396	39.6591	-1014.1
6.97386	0.965123	-972.056	1468.05	1.53192	18.5007	-32.0621	-1016.65
7.55712	-16.8145	-968.412	1683.82	1.33167	-7.00043	-34.0692	-1012.82
16.4242	-6.00148	-980.572	1555.95	1.34983	15.3052	-42.4783	-1017.39
20.125	15.5337	-972.939	1641.01	1.30546	0.981731	11.6731	-1013.62
13.5077	-21.5093	-977.462	1699.14	1.2988	6.43834	-33.0704	-1015.43
7.27232	8.3377	-976.762	1532.1	1.3672	-20.4398	17.5023	-1023.39
10.1726	-5.23455	-975.716	1629.29	1.32827	5.75371	10.8908	-1025.3
-7.58025	-7.79972	-975.786	1567.06	1.19435	12.6283	24.367	-1029.6
15.2298	-6.74098	-971.319	1469.75	1.48038	6.43194	-23.2942	-1017.93
0.377315	18.8281	-972.326	1594.92	1.29944	17.8917	41.2192	-1023.58
9.64976	-1.13822	-977.443	1714.54	1.15572	-3.0708	19.1724	-1016.77
-8.49997	7.45513	-973.335	1646	1.19248	-10.248	38.7689	-1031.13
5.43815	-4.40217	-972.484	1566.48	1.16617	-0.581657	-11.9689	-1017.53
-9.6965	-1.85139	-873.766	1941.13	1.32468	-14.0198	7.39079	-896.563
6.43477	-2.90078	-878.107	1900.65	1.23963	5.71496	-6.87138	-898.378
2.67712	7.08729	-876.982	1815.27	1.41417	2.66212	-6.46946	-898.753
1.75002	5.05616	-878.471	1835.39	1.12126	1.37172	-6.84247	-895.549
-2.9853	-3.1317	-878.142	1755.66	1.29396	-0.879129	-7.26487	-897.554
5.04202	1.28093	-881.217	1935.15	1.1371	-11.415	-25.1176	-897.428
-1.7243	-13.5255	-877.131	1595.9	1.46896	-0.244941	37.8877	-902.089
-0.722766	-5.84807	-878.089	1693.42	1.22734	6.13779	-10.7844	-901.288
-10.2961	14.6429	-874.832	1669.63	1.36323	-8.57084	16.9698	-892.603
-0.302885	0.34582	-880.293	1965.25	1.07801	-1.45648	24.5916	-902.756
1.65726	-25.1313	-880.177	1940.55	1.06025	-20.7802	-32.6086	-893.598
2.03765	-0.855878	-873.46	1835.66	1.21929	1.12124	-2.32792	-896.894
6.44338	10.4551	-881.547	1926.47	0.99341	9.37873	1.65529	-901.569
0.731624	-11.4959	-876.343	1714.96	1.21249	1.10229	20.5852	-892.943
-9.13232	-13.0004	-875.267	1678.81	1.24313	-12.824	-24.7571	-903.124
-5.38488	24.2251	-874.022	1779.6	1.31938	-1.06071	-2.87076	-889.252
1.49228	10.4866	-877.082	1880.02	1.06899	-12.3407	40.4719	-886.438
6.26795	0.431691	-868.606	1672.2	1.29136	8.72572	8.19967	-882.998
-12.1161	3.22963	-878.095	1859.66	1.01258	-7.3887	-3.64292	-895.668
8.20385	-8.21271	-878.01	1767.1	1.13809	-5.03808	-9.80372	-895.77
5.00154	0.633204	-875.444	1871.28	1.06943	4.45064	-29.6514	-902.477
4.0342	2.257	-877.952	1714.96	1.20664	4.40414	-4.32208	-900.152
-4.02781	5.69257	-879.115	1622.55	1.22525	2.94495	18.336	-899.198
-3.47703	-7.50225	-883.511	1802.49	1.15078	-2.654	-12.3951	-914.843
0.204343	11.4804	-874.706	1955.54	0.991638	1.26936	13.29	-893.563
-4.65018	-16.8762	-875.626	1962.12	0.971652	-12.9293	-36.6718	-899.573
-0.554469	6.73704	-873.989	1654.26	1.14237	1.88534	-6.37147	-892.956
0.666913	12.4874	-880.89	1846.28	0.99938	-9.69208	10.6668	-901.355
-8.0192	-1.51221	-872.926	1647.98	1.14259	-6.747	0.619549	-893.602
-6.62558	-2.87901	-880.619	1727.72	1.10703	-33.1518	-1.89851	-904.293
-0.918743	-7.55884	-879.132	1630.91	1.25399	-7.34958	-1.99945	-899.323
9.23357	-11.1928	-877.102	1890.73	0.889969	6.72621	-24.7088	-894.445
-7.29545	-1.05321	-877.713	1742.26	1.15101	1.39977	-42.0533	-898.448
3.94046	9.86517	-871.83	1488.66	1.42514	2.82648	9.44012	-888.47
-6.97251	2.12918	-870.303	1686.73	1.18363	-1.77364	-1.10537	-894.164
-8.94015	8.62939	-876.134	1762.31	1.13039	-12.9168	-5.67399	-902.611
2.64637	-9.59956	-878.944	1745.57	1.10285	5.20293	18.1896	-900.634
-3.76072	4.23338	-875.625	1837.88	1.24211	-15.9439	6.58412	-897.721
-13.2657	-2.89033	-874.965	1591.26	1.33669	-17.5182	-8.91709	-897.025
-11.656	-7.88338	-785.62	2091.11	1.16084	-17.7028	-18.8388	-799.785
8.8859	-6.73987	-789.205	2117.72	1.12225	-4.18638	-12.4248	-798.888
9.00966	-3.38131	-785.317	2192.84	1.04329	8.07702	12.6798	-800.283
-7.80366	-0.735929	-788.001	2161.74	0.983351	-15.7246	25.8075	-805.493
5.31648	-6.52962	-786.828	2123.47	1.12042	-3.22138	-27.8741	-799.439
-12.8147	-9.19432	-786.246	2469.75	0.835564	-35.9694	-7.5156	-807.646
1.75026	-3.85926	-784.398	2113.84	1.13156	5.58172	-2.72117	-798.386
11.1709	1.66698	-790.546	2252.59	1.00797	-2.51609	4.85649	-804.762
4.27976	-4.15784	-778.792	2028.19	1.07018	6.09621	0.949253	-795.171
-7.59525	1.67829	-783.965	1992.08	1.26308	-13.9136	2.18638	-800.484
-4.96488	-0.908532	-786.047	2201.09	1.13507	-20.8548	-17.9297	-798.318
-1.43237	1.4507	-784.455	2231.72	1.07153	-0.0484715	8.44941	-796.973
-4.6754	2.66027	-786.005	2427.1	0.84165	-4.58904	-5.11614	-792.772
8.54008	14.9003	-790.87	2002.74	1.29444	13.0244	27.7433	-804.743
-3.93541	-4.73692	-789.735	1871.51	1.2791	-7.66821	-2.24876	-802.329
1.53165	-8.59458	-784.491	1847.65	1.15145	-5.21732	3.12678	-792.389
-5.45144	-0.521991	-788.823	2115.42	0.899176	-25.5568	9.60756	-806.77
1.36926	-7.28634	-787.084	1976.92	1.06705	-0.790183	1.04816	-802.206
-4.44153	1.48367	-787.543	2110.71	0.914961	-5.541	4.23559	-807.277
-12.8873	11.3007	-787.431	2047.92	0.998365	-20.7177	22.4943	-802.022
-5.85471	-5.48687	-784.188	2176.51	0.790233	-7.90638	3.92028	-800.949
14.5956	-3.62281	-784.057	1974.06	1.08667	1.75285	-5.6118	-801.84
13.0371	-2.68032	-788.683	2019.62	1.03684	14.1526	-15.0723	-805.248
13.7573	-4.96722	-785.754	1919.45	0.919839	19.423	-30.0033	-796.388
-2.20127	-3.73452	-788.167	2060.52	0.881617	-11.704	0.999201	-800.325
-9.27355	4.26364	-785.979	1968.42	0.997754	-11.5117	-6.5199	-800.067
6.46479	5.29077	-781.313	2037.58	1.03089	-5.32054	-15.5151	-796.325
6.78207	12.0647	-788.501	2084.48	1.15203	0.157348	27.7836	-806.291
-2.73802	-4.46011	-786.052	2193.31	1.07099	-17.9126	-16.8706	-804.325
-5.58148	3.92323	-786.863	2006.04	1.22523	-9.58898	-10.0619	-808.02
-7.5036	10.7329	-783.445	1996.16	1.30215	-15.7086	23.091	-795.849
-13.5668	-4.51596	-790.27	1968.63	1.14454	-5.6452	-30.5553	-806.827
-1.21277	-15.4963	-784.331	2084.7	1.18235	1.55539	-4.39226	-796.212
-4.10199	-2.24506	-788.535	2025.05	1.31052	-11.1712	15.3779	-800.676
2.33832	-8.76128	-779.14	2044.39	1.15206	-8.5204	7.79382	-788.636
3.88694	-6.48829	-787.734	2007.54	1.29769	7.66255	-24.7057	-804.046
-5.05948	-9.93702	-787.063	2039.74	1.09862	-8.35505	-7.93898	-803.913
1.06883	6.99441	-785.841	2177.77	0.965827	9.23664	0.643415	-803.53
-6.66384	-8.10113	-786.113	2111.55	1.12702	-6.74442	1.59021	-797.862
-4.32097	-10.359	-700.679	2335.04	0.947028	-6.65941	-20.3127	-701.889
-8.79166	-10.3308	-697.252	2245.51	0.75876	-8.50354	-2.62632	-691.862
9.52513	-4.01378	-702.038	2281.54	0.825413	4.17494	-10.6937	-697.568
8.55054	-3.16282	-697.223	2226.99	0.972598	10.1095	7.83146	-699.271
-8.85736	-7.36828	-694.52	2250.87	0.885906	-11.0473	-8.57514	-696.455
1.35646	0.823153	-699.245	2053.58	1.06309	-9.81301	11.7403	-699.446
-10.553	-0.116996	-695.789	2239.25	0.963119	-24.7391	-15.8728	-693.97
-1.15606	-12.2816	-693.313	2242.02	0.959783	-11.4311	-34.2104	-692.689
8.53565	-1.92151	-693.954	2141.15	0.874221	1.1846	2.38236	-695.759
0.196469	6.65806	-692.599	2310.95	0.899012	-2.64292	20.7076	-685.33
0	-1.44344	-695.407	2350.87	0.84574	-10.975	1.38869	-691.643
-1.64028	-4.51166	-693.065	2138.01	0.961194	-4.92256	-28.3108	-694.467
-2.43058	0.843083	-697.267	2272.93	0.977859	-10.7854	-9.0462	-699.595
-6.13176	-1.87587	-697.604	2402.09	0.916735	-15.8395	-14.1343	-685.554
0.665683	12.4607	-693.31	2193.41	1.06799	-11.6379	14.9223	-692.352
1.95079	-15.4202	-694.303	2216.8	0.908627	-5.96187	-36.8798	-695.448
-1.93012	0.00639725	-695.543	2339.14	0.887048	-21.8585	11.1685	-686.278
-13.431	-8.62521	-696.961	2214.16	0.977919	-12.6825	-6.54937	-699.159
4.73163	-10.3416	-694.748	2260.26	1.08349	0.722889	-6.97534	-688.315
-3.90109	3.31574	-698.838	2300.15	1.10486	-10.4081	15.5425	-697.262
-0.619057	-1.35511	-694.943	2369.5	1.00424	-11.6922	-13.0089	-692.85
-0.635911	7.71397	-696.039	2096.16	1.24784	-2.99711	1.29778	-695.561
3.4801	-6.45753	-697.362	2411.13	0.857829	-15.0255	-28.6362	-688.868
3.0489	-2.69226	-696.714	2229.1	1.02724	-5.19087	-35.7616	-696.973
-7.23135	-5.90958	-700.794	2308.32	0.996858	-17.2792	-21.8278	-702.533
-5.75961	-4.35985	-690.903	2401.7	1.00022	-3.53202	-17.6419	-695.229
-0.548933	-4.85416	-696.912	2371.3	1.07581	-9.03611	-8.94372	-698.06
2.5295	-4.82918	-695.968	2239.29	1.14995	7.2359	-3.54807	-691.009
-1.98339	-8.45286	-696.187	2211.54	1.25579	-8.53171	-2.77923	-693.25
1.29311	-0.990097	-693.478	2252.52	1.209	-6.67208	-28.077	-693.264
-2.97226	-2.23079	-700.182	2363.27	1.04931	-6.40451	0.308421	-702.375
-10.0736	8.3366	-698.305	2396.83	0.967128	-14.3501	10.3885	-694.485
8.08428	-0.185766	-696.308	2461.16	0.85559	1.47998	-6.8592	-689.102
-4.20853	-8.81774	-693.185	2328.65	1.09753	-15.0832	-7.14628	-692.009
2.71772	-5.28966	-695.033	2361.19	1.01048	-9.43508	-23.2597	-684.889
-13.0703	-9.09898	-695.588	2202.26	1.13665	-22.0465	-29.9783	-694.922
5.00339	13.026	-697.21	2508.31	0.807571	-8.01833	27.6104	-695.584
7.2904	-4.46971	-697.079	2357.49	1.1148	3.01606	-11.2047	-695.475
-3.08901	-15.7594	-697.922	2303.36	1.06342	-16.4021	-16.3805	-696.6
-0.369072	-0.309282	-593.252	2299.69	0.700209	-9.03156	-32.2512	-582.515
-4.78859	-1.50151	-594.45	2344.96	0.818322	-9.5442	-18.3932	-584.103
-9.619	-1.01827	-593.188	2458.69	0.861172	-7.92963	-5.05825	-582.341
-8.57305	-2.13201	-593.278	2338	0.885007	-16.8045	-9.86905	-584.599
-6.04688	1.00338	-590.866	2333.67	0.798757	-18.2116	-13.5061	-581.993
-4.85773	5.30972	-594.536	2072.45	0.878583	-4.14702	-13.0778	-582.76
-0.900413	-4.68586	-591.572	2041.04	0.889519	-4.33426	-11.8774	-578.163
1.55539	-6.47918	-597.151	2105.93	0.739193	-1.53817	-3.13557	-584.562
-4.607	7.64717	-588.675	2074.09	0.803477	-2.1902	-1.75568	-580.534
-2.39884	0.79289	-597.787	2229.85	0.764681	-4.12709	-20.8465	-587.32
-6.84333	3.25964	-586.747	2259.5	0.799374	-11.3162	-3.4245	-576.534
-7.16012	0.507966	-595.754	2233.91	0.785097	-10.2121	-5.00105	-585.652
-2.73655	6.46356	-591.906	1869.35	1.14539	-9.22151	9.0526	-582.838
-4.84751	-1.79615	-594.097	2026.27	0.779695	-7.83343	-3.00031	-590.628
-8.66261	7.81547	-595.419	2067.9	0.851542	-10.8718	3.44197	-584.761
-9.3743	-1.03279	-589.542	1825.73	0.999633	-9.35376	-3.90017	-580.079
-11.4003	7.13982	-593.018	1792.09	0.997541	-15.8526	-8.47986	-585.849
-10.3675	-5.02467	-594.206	1899.2	0.814934	-11.3861	-14.0149	-582.225
-15.9081	-2.19758	-589.037	2074.28	0.824304	-16.2899	5.60251	-577.502
-19.664	-4.13164	-592.304	2027.39	0.681964	-23.3226	-4.72627	-579.219
-6.98493	-4.16719	-592.05	2019.17	0.72888	-9.09738	-10.9191	-578.633
-15.6902	3.88325	-593.72	1873.79	0.898767	-18.118	4.25958	-581.004
-7.96642	8.69989	-597.972	2019.65	0.747759	-9.83749	7.27404	-587.383
-7.01889	0.980009	-596.878	1861.91	0.913378	-6.14222	-22.4761	-592.421
-4.41755	4.61881	-595.695	1761.89	0.945022	-6.43391	-9.40721	-585.869
2.75906	-7.21388	-592.309	1867.51	0.815896	7.29692	-9.01575	-586.322
-0.457649	5.55429	-599.063	2142.1	0.480103	5.79185	0.705912	-586.267
-3.26321	6.54918	-600.465	2121.97	0.664455	-8.15649	-7.41564	-588.381
1.71126	0.287015	-595.403	2060.38	0.785133	0.439196	-15.7927	-582.303
-8.52199	9.13761	-593.096	2018.74	0.866486	-21.9236	-10.3814	-586.879
-4.18085	-2.65609	-595.8	2124.27	0.824248	0.0809498	-23.392	-587.021
-9.899	1.44762	-593.788	2063.51	0.731336	-19.6415	-7.96851	-584.763
-10.1359	-6.78293	-595.09	2157.19	0.783599	-15.0387	-4.12542	-584.5
0.747002	9.82863	-593.48	2081.82	0.830012	-5.14326	3.07941	-583.768
3.05813	6.69152	-591.872	2024.86	0.873488	7.50569	15.4578	-584.171
-12.1385	-0.0776281	-595.518	2029.96	0.874393	-12.834	-17.8007	-585.855
-12.0929	-0.623363	-590.78	2127.67	0.755638	-14.2208	-7.30461	-573.974
-3.68986	0.418897	-596.333	1993.05	0.886857	-9.48084	6.55127	-587.135
-8.08145	5.99816	-597.075	1994.93	0.993723	-15.3417	-1.34305	-587.949
-6.82377	-5.77831	-507.562	1845.65	0.906637	-3.32263	-12.3599	-506.234
-10.7019	-5.81264	-510.273	2059.71	0.687179	-13.0707	-7.7654	-505.136
-9.07585	7.24107	-505.576	2192.81	0.611485	-8.8608	19.017	-500.274
-12.8586	-3.68518	-508.812	2074.29	0.731908	-19.844	-16.0901	-505.371
-3.50938	-20.6629	-507.46	2307.73	0.775545	-11.5066	-40.2816	-502.641
-14.4792	-9.17808	-510.098	2374.26	0.827643	-17.2862	-18.2846	-506.605
-12.4497	-14.0496	-509.932	2254.81	0.835633	-16.0562	-31.5028	-504.025
-9.97306	-2.43292	-510.595	2483.16	0.785673	-15.9535	-12.3449	-507.342
-7.98758	-9.99189	-507.604	2362	0.845169	-12.8879	-9.76202	-502.297
-7.04226	-6.18602	-507.34	2498.03	0.747856	-12.3106	-7.63241	-505.457
-8.38667	-5.28609	-505.667	2549.45	0.855681	-11.373	-17.384	-498.792
-9.69663	-2.50907	-506.106	2323.99	0.948225	-14.4338	-14.3694	-507.084
-6.20902	3.66341	-509.408	2445.83	0.560996	-7.68949	-5.30092	-505.953
-12.8617	-8.58732	-510.039	2405.95	0.658132	-17.5842	-21.8186	-505.96
-13.1171	-4.52864	-503.547	2481.81	0.679235	-19.1427	-15.4591	-500.247
-7.65357	-7.37861	-505.863	2376.54	0.70447	-14.4903	-16.3581	-501.557
-6.77838	0.854525	-503.473	2348.77	0.998756	-9.42376	2.58055	-502.509
-15.7014	1.2498	-509.768	2597.13	0.708173	-19.0153	-9.15489	-504.804
-11.585	-5.35474	-505.83	2446.36	0.874626	-12.2676	-9.2765	-504.176
-13.9279	6.06102	-507.126	2566.94	0.71832	-18.1796	-7.73759	-504.898
-6.37178	-1.28535	-507.397	2600.34	0.907748	-6.98063	-11.7354	-506.543
-13.9764	-2.60639	-507.44	2658.65	0.936464	-25.4935	-7.72646	-504.336
-10.8864	-13.2069	-505.018	2648.63	0.8867	-13.3487	-28.2456	-503.61
-8.88492	-0.447438	-509.908	2479.8	0.951018	-12.9782	-9.54881	-508.676
-13.0754	-11.2092	-506.465	2499.21	0.809129	-11.7889	-20.2062	-502.605
-11.1639	-8.43157	-510.62	2771.7	0.727615	-16.1203	-18.0307	-505.336
-11.659	0	-505.271	2757.25	0.821048	-16.4348	-17.3247	-504.693
-9.37037	1.18177	-504.837	2737.14	0.956737	-13.2669	-3.88565	-504.967
-12.5817	-2.36009	-505.156	2805.65	0.898808	-14.3758	-9.64853	-501.279
-10.6732	-4.51646	-512.89	2902.8	0.796337	-9.91709	-6.52322	-508.389
-8.28702	2.08107	-511.873	2758.79	0.771269	-13.1938	-11.1515	-509.627
-7.62958	6.93462	-506.289	2843.6	0.787664	-12.9507	-0.657194	-501.066
-6.67627	-4.1918	-506.83	2646.25	1.0312	-10.8379	-13.932	-500.95
-14.0596	2.64883	-507.281	2942.43	0.782517	-10.2104	4.99908	-504.86
-8.64108	-2.39675	-508.018	2830.96	0.756165	-14.4687	-5.45993	-502.431
-14.368	-4.72609	-512.9	2682.52	0.787446	-16.6861	-9.14363	-508.097
-8.40278	-6.94704	-510.053	2591.56	1.04293	-13.6201	-27.23	-508.543
-8.0064	-11.6079	-509	2637.05	0.987869	-15.725	-17.8684	-507.27
-12.7925	-0.140001	-510.799	2663.42	0.837041	-17.035	-8.65209	-510.899
3.60313	5.29089	-403.804	2651.24	0.928615	-6.16904	-1.65098	-390.455
3.65418	-6.36231	-404.108	2529.39	0.83657	-1.4769	-18.4392	-393.279
-1.8087	6.88799	-403.13	2598.94	0.884878	-7.93296	2.45802	-389.26
0.787846	-1.59993	-404.399	2594.71	0.815058	-6.91333	-6.77339	-392.53
3.70118	-0.571077	-408.772	2510.12	0.92464	-4.08341	-12.5764	-395.67
3.60891	0.644646	-406.916	2568.24	0.74847	-4.20188	-0.00762749	-396.185
5.63142	6.85834	-400.979	2622.62	0.741915	-6.56419	1.09171	-387.45
-3.41465	-1.81879	-404.934	2401.78	0.744329	-6.05093	-5.59919	-394.356
-0.440426	-0.186258	-405.978	2324.63	0.931788	-7.23	-8.50391	-395.597
-1.48256	8.09166	-405.924	2707.63	0.620778	-4.95319	3.55441	-393.006
4.38568	0.0030756	-402.405	2342.81	0.775596	-3.36778	-12.7869	-391.244
2.52076	6.76214	-404.401	2455.14	0.87818	-4.34176	5.00019	-391.003
-3.04103	-3.23344	-399.593	2332.21	0.95275	-8.2495	-13.2046	-387.625
-1.85926	10.9382	-410.647	2567.43	0.716833	-10.8881	-2.73329	-400.265
-4.9981	7.03599	-404.793	2403.29	0.772583	-16.4489	-4.51012	-391.751
-1.09541	-3.3294	-397.904	2215.61	1.01347	-12.1248	-11.9315	-387.432
0.713785	11.0649	-404.078	2420.28	0.876333	-5.81128	-1.74995	-391.737
0.0947285	1.90183	-401.649	2475.5	0.771673	-7.74596	-8.65006	-391.127
-4.22354	-6.65178	-407.149	2543.87	0.70803	-10.1812	-18.866	-394.529
4.48103	-1.45943	-405.798	2449.46	0.692938	-4.28443	-7.43963	-390.95
-7.94415	-4.11257	-402.239	2585.61	0.680297	-14.0865	-16.8324	-388.955
-5.15704	1.66082	-406.256	2248.31	0.947938	-13.3551	-11.3357	-394.146
-9.08335	5.77942	-403.264	2603.2	0.597681	-13.6703	-0.820324	-391.048
-5.32891	4.92871	-404.453	2470.7	0.813643	-13.4832	-3.68894	-392.797
-7.58652	-4.81737	-401.563	2586.58	0.750103	-8.81824	-7.26272	-386.265
-1.94206	13.9464	-407.503	2575.85	0.766781	-4.74085	7.6858	-392.889
-3.38796	10.2563	-405.745	2619.07	0.762932	-8.72572	2.99416	-393.897
5.82137	15.6646	-405.193	2624.65	0.941285	-8.51289	-2.94206	-393.422
-4.61168	5.08975	-406.807	2694.68	0.709336	-15.5492	-7.76232	-395.008
3.20231	10.796	-400.573	2711.35	0.842653	-1.5458	0.0362921	-387.133
-5.22003	-5.04202	-401.454	2604.72	0.859624	-9.45624	-9.14616	-391.899
-11.0268	-4.06262	-407.318	2716.12	0.802707	-20.2573	-15.3455	-394.276
0.414837	3.74104	-404.336	2514.72	0.886685	-1.24119	-2.47124	-391.585
-8.28271	-2.48804	-410.717	2613.3	0.821008	-14.5801	-7.31839	-397.411
-7.11103	-2.66925	-410.544	2525.79	0.787781	-15.2647	-10.6395	-400
-2.09313	6.26069	-408.938	2612.39	0.772158	-7.60633	2.89808	-396.201
-8.24347	7.81288	-404.989	2711.48	0.67469	-15.3114	3.03992	-391.661
-6.2276	2.20607	-402.596	2679.13	0.710479	-16.2254	-1.59864	-388.873
-8.77702	-1.55109	-406.029	2665.16	0.754799	-16.8673	-11.547	-396.922
-0.201882	-10.0646	-297.651	2730.98	0.73784	-3.18214	-20.6654	-292.516
-4.90767	2.95541	-298.734	2590.25	0.951755	-8.6807	-3.90509	-296.027
-3.93222	-1.45107	-295.5	2704.25	0.716548	-3.32152	-7.79548	-291.329
-7.85201	-1.67325	-301.198	2727.11	0.900344	-17.6603	-9.54316	-296.63
-1.3807	3.07855	-298.966	2784.8	0.990205	-6.63247	0.241619	-294.48
-7.29409	2.58067	-300.353	2787.84	0.800244	-9.56696	0.793997	-295.499
-1.92582	-5.42733	-299.243	2512.88	0.988263	-11.6606	-14.8395	-294.357
-7.22643	-6.83878	-300.696	2628.11	0.93113	-9.10956	-7.96949	-296.018
-1.46903	-3.44799	-299.558	2831.71	0.670363	-1.46681	-4.78717	-295.426
-4.33979	-6.5637	-298.227	2819.15	0.658996	-7.94218	-11.44	-292.219
-5.13158	-2.50563	-299.817	2597.17	0.987115	-5.71692	-7.18128	-296.112
-3.49302	-4.33943	-299.163	2616.84	1.03458	-11.0173	-10.9653	-294.503
-3.42917	0.930184	-296.279	2615.9	0.91208	-7.3807	-6.3732	-290.442
-4.28025	8.46282	-300.987	2657.63	0.775781	-6.80138	8.54635	-296.394
-0.290706	-2.1389	-299.895	2585.91	0.887135	-6.51547	-10.3192	-295.897
-2.06742	7.1023	-300.31	2650.21	0.873103	-11.2087	-2.12684	-296.328
-4.48693	-11.1135	-297.964	2625.34	0.836314	-6.27102	-12.1401	-293.288
2.45433	0.0087347	-301.535	2622.6	0.807051	-2.53294	-5.00831	-295.833
-1.76281	-3.33038	-297.415	2713.3	0.788189	-7.89986	-9.53387	-292.849
-5.60288	-9.80821	-300.517	2723.97	0.845355	-7.81227	-15.4049	-295.38
-1.01655	0.1432	-297.279	2748.34	0.931223	-3.87722	-6.7737	-293.406
-8.66925	-2.48324	-301.074	2706.23	0.837157	-13.9582	-5.07505	-296.335
0.428985	-0.473027	-297.003	2740.95	0.739255	-2.85231	-6.83165	-290.408
-0.554592	-1.52427	-295.547	2719.03	0.875309	-3.08999	-8.06145	-289.852
-5.64053	-1.22064	-297.942	2568.77	0.893802	-11.6942	-11.6677	-294.06
-6.72191	-5.54494	-298.496	2697.78	0.769849	-12.4578	-17.5838	-293.636
-0.999201	-7.65714	-301.07	2611.59	0.647002	-2.65166	-14.6501	-296.25
-5.28991	-2.78514	-297.291	2563.99	0.896843	-10.75	-7.96826	-293.322
-5.40998	-6.80925	-298.283	2743.45	0.728413	-10.2924	-11.6284	-294.028
-5.85619	5.57016	-300.775	2692.55	0.664677	-10.9622	-2.82955	-295.283
-5.83823	0.863751	-300.958	2561.61	0.694722	-10.1037	-7.79738	-296.87
-1.23996	0.912223	-298.494	2619.39	0.75983	-5.17304	-2.46928	-292.178
-0.868426	3.54973	-301.024	2639.34	0.853168	-5.36126	-4.16196	-297.348
-9.5533	-0.834226	-298.938	2592.04	0.885903	-18.2045	-14.0592	-293.576
-5.38968	-5.36914	-301.807	2682.25	0.776248	-10.0657	-11.6571	-298.851
-12.4595	-2.87704	-295.687	2615.78	0.837098	-15.899	-9.53848	-290.809
-0.733961	-4.05844	-301.845	2670.02	0.965744	-7.00917	-10.132	-297.098
-2.91136	1.47838	-297.902	2564.13	0.851369	-9.02516	-3.91321	-294.182
-3.38316	3.03439	-297.291	2478.69	0.869725	-3.32768	7.8477	-292.268
-3.5832	3.98905	-205.612	2373.23	0.939426	-5.17623	-6.32829	-204.723
-8.73741	11.6662	-203.355	2507.04	0.891909	-10.0637	7.13355	-203.296
0.280003	6.63345	-204.538	2440.37	0.876485	-2.06533	2.3863	-205.795
-6.4611	3.12518	-206.273	2599.24	0.613162	-7.86849	-3.18823	-208.873
-5.99422	6.06582	-204.491	2654.36	0.751554	-8.3735	-2.8851	-203.191
-2.15341	1.03906	-202.991	2554.91	0.896568	-3.53362	-4.94667	-204.268
-0.798795	-1.41576	-203.948	2399.35	0.946456	-3.9038	-8.70106	-205.534
-2.43957	3.32829	-204.406	2573.48	0.728395	-4.77505	-3.25854	-207.164
-12.933	3.35462	-204.163	2542.1	0.884108	-18.808	-8.27509	-205.708
-11.0576	7.01089	-202.457	2680.55	0.687064	-11.899	3.27453	-201.972
-0.493941	0.584733	-200.871	2409.78	0.843607	-4.50772	-6.74381	-202.76
-6.16252	2.01292	-207.04	2595.41	0.825771	-7.53608	-4.0259	-206.208
-5.8744	8.68389	-208.136	2588.94	0.669486	-7.66722	2.63628	-211.005
-2.2164	3.48146	-195.463	2643.02	0.727333	-7.55269	-0.563819	-193.554
-9.43532	3.00744	-207.039	2696.53	0.761939	-11.659	0.523098	-205.7
-14.9959	2.31728	-202.4	2567.17	0.705418	-12.511	-1.98838	-201.559
-0.403888	6.04884	-207.193	2424.53	0.915731	-4.71047	1.42203	-207.767
-5.71988	3.71114	-204.075	2551.81	0.824181	-7.43077	-6.01187	-205.815
-17.3173	2.61389	-203.129	2561.47	0.810476	-21.8444	-2.60054	-203.107
-7.86775	7.95338	-204.639	2645.72	0.794806	-3.55896	-3.06121	-203.738
-14.4018	3.41367	-207.932	2585.64	0.616488	-16.0116	-0.28357	-207.976
-5.04423	-2.85711	-203.095	2558.17	0.557977	-4.31396	-6.96513	-203.111
-13.6979	3.32792	-202.786	2344.28	0.769588	-17.5058	-0.653626	-205.577
-6.27484	1.33789	-203.945	2369.7	0.774713	-6.85108	-7.52605	-205.138
-9.49192	-2.31285	-206.823	2473.39	0.755122	-14.9851	-7.94477	-207.13
-13.6276	-6.73667	-202.366	2300.96	0.815509	-14.9094	-10.8809	-203.862
-12.9437	6.16092	-211.654	2441.21	0.79817	-19.5729	0.0405979	-213.061
-9.39916	9.53743	-206.943	2432.71	0.659235	-8.07603	-0.337455	-207.807
-12.415	-6.30682	-206.876	2324.65	0.820935	-13.3497	-14.5383	-206.193
-12.3209	3.35117	-205.462	2309.29	0.811575	-21.9603	-1.81706	-208.71
-9.82728	0.177893	-202.96	2453.05	0.852109	-11.0655	-6.48146	-204.391
-4.90423	3.65984	-207.082	2542.79	0.799926	-5.83146	-2.0994	-209.475
-9.03218	4.5306	-212.251	2473.53	0.743218	-15.8076	-0.0750446	-213.975
-12.9656	3.44861	-207.31	2500.73	0.638521	-22.3405	-8.4651	-207.717
-2.59027	-1.78717	-206.818	2402.94	0.723099	-4.29391	-11.9095	-209.701
-13.4828	-0.0809498	-204.666	2509.59	0.730063	-15.1153	-7.51627	-203.305
-7.56782	0.661377	-205.673	2514.28	0.565346	-12.7354	-9.36139	-205.903
-1.79541	4.60528	-203.004	2399.71	0.749443	-4.22329	-2.24962	-202.92
-7.37332	1.02491	-204.056	2571.53	0.592537	-9.76232	-5.93714	-204.001
3.94809	0.136926	-98.0308	2226.38	0.822002	6.09202	-8.53842	-102.808
2.46454	6.74258	-99.8684	2246.29	0.703371	2.13754	3.12026	-108.38
-0.665314	4.71588	-94.9099	2262.51	0.655826	-4.37264	-4.38765	-99.652
4.59901	1.73796	-97.8838	2140.2	0.714402	-1.0382	-7.41515	-105.185
10.2822	8.2105	-100.54	2338.29	0.590457	6.61574	1.21523	-104.479
-1.90749	5.01889	-94.4403	2160.76	0.790183	-7.15483	6.10297	-100.724
2.72658	10.2318	-97.984	2264.83	0.746579	3.21179	8.09326	-103.218
1.17869	15.08	-95.1285	2522.74	0.695729	-4.02854	11.6734	-100.285
3.26985	2.95085	-98.5692	2433.59	0.796319	-6.37695	-5.45574	-105.357
4.0486	3.79431	-97.4841	2466.1	0.755108	-6.85354	0.351357	-101.16
-1.45943	-2.69718	-101.339	2582.15	0.827261	-3.9006	-7.74276	-105.538
0.046134	1.57348	-99.6226	2539.47	0.602516	-5.94427	-8.09639	-106.318
-3.87944	7.52218	-93.4619	2574.07	0.633516	-6.31298	5.67313	-99.5291
3.20564	-0.267085	-97.7651	2569.08	0.767272	-4.30621	-8.22618	-103.145
-5.60829	2.68328	-100.621	2415.44	0.814617	-12.2597	-1.85982	-104.458
2.30731	5.00216	-96.7411	2569.18	0.813806	0.183798	1.89974	-104.842
1.29803	3.59759	-96.5909	2739.08	0.609971	-5.30073	-8.72775	-100.489
5.77536	2.11195	-94.2261	2631.33	0.648546	3.82125	-2.52316	-99.8735
-1.29975	11.2963	-91.1499	2561.12	0.618097	-9.27761	4.91887	-98.4892
-1.17279	3.22864	-102.054	2553.81	0.682892	-8.17519	-0.596912	-107.366
4.82709	12.7637	-99.5472	2487.49	0.866352	-1.79677	10.473	-103.414
2.82266	2.53479	-97.7063	2389.52	0.930132	-0.649321	-2.64532	-102.056
9.49991	5.17377	-92.8466	2523.87	0.829108	2.15194	-3.02116	-98.6968
-1.43323	4.67922	-93.0718	2593.22	0.802658	-6.3131	-1.42886	-99.818
0.259212	6.5541	-98.6877	2577.83	0.885976	-5.51812	1.33899	-102.548
-0.44018	9.02356	-95.0362	2356.88	1.02221	-8.11257	3.28056	-99.2979
4.43723	2.94396	-97.0296	2480.58	0.802807	3.86763	-5.09928	-100.579
-3.9893	1.69589	-96.0209	2490.33	0.711719	-12.3072	-6.96291	-101.832
0.662607	0.441779	-100.688	2536.12	0.803708	-4.16731	-3.72461	-107.457
6.80606	8.26315	-99.3359	2634.15	0.813507	8.54008	3.86	-106.133
5.51098	5.73181	-98.5784	2385.8	0.924185	-2.70333	-1.1937	-102.629
4.07209	5.92176	-96.0958	2642.79	0.731021	0.04109	-3.26463	-101.847
7.66661	5.54814	-99.3759	2584.33	0.686032	4.74307	2.27336	-103.515
-2.95393	2.63136	-94.6681	2545.86	0.793215	-7.52944	3.2578	-99.676
3.86209	4.996	-99.3265	2627.38	0.566132	-1.33555	3.21535	-105.555
3.88645	4.67996	-91.7104	2721.56	0.543138	2.65535	-0.343975	-100.433
8.71551	1.1269	-96.9333	2551.01	0.730586	3.68727	-6.52255	-103.53
3.52857	4.37879	-101.417	2504.62	0.892329	3.2113	1.36335	-106.261
3.20293	5.1536	-97.0764	2597.25	0.737994	-6.24962	1.77118	-104.118
-2.69792	-6.0529	1.90609	2462.31	0.812134	-2.35591	-6.48256	-8.35004
-2.14775	-6.1977	0.550148	2629.03	0.596321	-3.23701	-9.74627	-8.81268
-7.35474	-2.27225	2.59937	2442.5	0.830848	-8.92588	-5.14942	-6.43531
-1.32275	-3.61075	3.09454	2336.83	0.802226	-9.8931	-6.50428	-5.6849
1.08544	-7.32239	2.03332	2460.27	0.779915	-3.0334	-8.76078	-7.81426
-6.90878	2.65658	3.16785	2289.34	0.888485	-6.39417	-0.675156	-6.30179
-4.56862	-4.93658	-0.158295	2498.23	0.768734	-5.10869	-8.9639	-9.69464
-1.05013	-14.2063	3.81445	2427.38	0.81601	0.182322	-19.3277	-6.10324
2.82931	-2.33795	4.4358	2327.4	0.972839	-3.36532	-5.92957	-5.57922
-6.60676	0.688196	3.0098	2425.61	0.744792	-9.41589	-5.30264	-7.82115
-2.0844	3.13994	2.6589	2313.56	0.955005	-5.40088	-0.355908	-7.01543
-0.638248	-9.74141	5.4449	2473.74	0.750609	-7.46177	-11.5696	-7.1306
10.3719	-5.00179	1.11044	2474.73	0.738283	8.60159	-7.1373	-8.70244
-2.39774	-12.3207	2.51712	2261.5	1.09607	-6.67085	-15.971	-6.1007
1.63893	-6.4221	4.37482	2334.46	0.851419	-12.881	-9.27939	-7.26566
-2.71317	-1.82469	0.758591	2385.13	0.903441	-8.61205	-6.17402	-7.69054
1.10771	-2.46565	-0.278374	2495.21	0.775969	5.95079	-8.27847	-10.7905
-1.63007	-8.24458	2.20472	2407.59	0.851122	-4.04097	-8.48884	-6.57409
-1.60952	-0.336963	0.772423	2495.31	0.829011	-7.58763	-2.68248	-10.0014
-5.2343	-5.79086	5.29864	2255.85	1.01917	-6.99687	-11.4506	-5.61375
-3.69995	-3.80784	2.08128	2578.39	0.575664	-7.81178	-8.01643	-8.89057
-1.46546	-2.11675	4.35803	2532.16	0.841178	-0.638618	-7.37861	-6.69827
-7.01237	-7.42278	2.68571	2486.79	0.791361	-10.071	-13.6707	-6.40789
-5.23824	-1.25767	3.01514	2481.4	0.697324	-0.393554	-5.59882	-7.30089
-5.01409	-7.70807	3.95084	2602.06	0.770939	-8.07234	-9.51793	-5.18156
-0.937197	-0.0351849	1.2486	2502.96	0.86917	-0.847143	1.03635	-9.44801
-1.22643	-2.95602	2.70166	2523.85	0.728245	-3.27527	-4.4392	-7.58721
-2.34717	-9.99361	0.48687	2313.04	0.943178	-9.64594	-13.2151	-8.09305
-2.68475	-10.7859	3.10237	2221.31	1.05867	-8.42444	-11.8008	-5.43163
-7.65504	-2.40635	5.17394	2518.29	0.703029	-9.22668	-2.05733	-6.69587
-2.30584	-6.41016	-3.79589	2454.21	0.89244	-4.97386	-11.2348	-12.8353
4.87569	-5.62244	-0.412125	2489.33	0.842868	3.2204	-12.0014	-8.88113
-4.2805	-4.78982	-0.0969925	2495.14	0.781643	-5.7868	-12.3093	-9.6281
-4.62115	-8.08108	3.36892	2480.58	0.824543	-6.4798	-6.45624	-6.16767
0.717353	-3.32509	-1.44746	2594.33	0.712003	-2.70394	-6.90884	-11.03
-8.93671	-1.07129	5.20445	2543.42	0.797534	-10.259	-3.88787	-6.16648
-6.12906	-1.90392	3.83871	2490.98	0.913132	-10.2103	-3.29766	-5.56107
-10.2363	-6.319	6.70425	2618.48	0.59219	-13.0564	-5.68088	-3.75664
2.16215	-4.73864	3.75127	2545.23	0.715801	-2.288	-6.77881	-6.33511
11.7199	2.84456	103.571	2589.94	0.863381	16.4488	-2.67737	93.2829
10.9103	0.955773	103.644	2554.48	0.961933	12.0297	1.08913	93.3988
11.6012	-0.449161	104.878	2472.23	0.984398	9.51123	-3.8023	95.6042
8.70493	-5.93369	104.135	2527.04	0.773126	6.12475	-9.86209	94.0943
6.33733	2.88663	103.38	2611.61	0.763328	6.39872	-1.06428	94.7653
6.80938	2.31654	105.762	2727.7	0.880604	4.68894	2.70604	95.5675
3.63536	3.68334	106.519	2748.29	0.813636	1.72886	0.976687	97.1962
6.66852	3.21105	104.527	2636.32	0.915904	0.251584	-0.448053	94.6837
6.84099	8.65707	100.359	2618.79	0.909026	7.40752	3.12296	91.4492
1.03968	4.42296	102.212	2614.21	0.993159	-4.27939	-0.0113182	91.8491
11.9237	-3.03291	102.174	2608.16	0.913182	5.63487	-5.88694	92.6721
7.05223	-0.0781202	103.942	2702.42	0.828673	6.72535	-3.03488	94.1618
3.90626	-2.47906	108.228	2536.65	0.90293	4.20004	-7.83066	99.0088
9.44824	-1.26309	105.521	2629.41	0.955138	1.99274	-3.79714	95.5261
7.31587	2.43009	105.879	2391.93	0.994578	-3.18263	0.949991	96.0556
10.3614	-1.62465	104.447	2545.54	0.995586	-3.35868	-1.9463	96.5309
1.51356	3.76257	102.592	2761.13	0.713163	3.53276	1.14818	94.3832
2.00234	0.836563	103.826	2650.75	0.920712	3.35462	-2.70204	94.8762
6.16141	1.63154	105.873	2629.85	0.992048	2.72363	-0.727687	97.6648
1.38365	0.0702467	100.346	2518.51	0.921337	-2.48213	-1.03808	90.7803
4.1897	1.11989	106.359	2585.41	0.793427	3.37971	0	96.4647
5.93689	-0.734822	102.211	2576.14	0.920845	-0.14726	-2.32325	91.2001
2.91321	0.351603	101.902	2737.72	0.792783	0.672203	-1.84967	92.4369
10.4573	6.08907	99.3642	2640.8	1.0195	6.1047	5.1221	89.8411
3.42167	1.89494	105.101	2679.87	0.970334	1.63302	2.53171	96.8066
4.9789	0.92674	102.486	2700.64	0.910046	11.8609	-1.77782	93.1609
-0.182076	3.35536	107.289	2900.45	0.741533	-2.73827	1.71422	99.4708
1.61186	2.95996	106.438	2588.7	1.10533	-4.23879	-0.325521	97.6805
4.93548	-0.976687	100.748	2606.12	0.994916	-2.45175	-1.37239	90.8405
4.68561	9.25054	104.087	2568.17	0.998805	-6.04491	7.35142	92.4394
3.21142	0.811712	106.106	2647.51	0.711768	6.73003	-0.990097	94.6137
7.19813	-1.78102	103.197	2632.15	0.786268	11.5507	-3.25891	94.7285
7.72541	1.67928	108.929	2711.22	0.848783	14.9525	-2.21732	99.3675
4.84961	-1.94366	108.971	2873.64	0.684523	-0.438088	-3.95528	97.8872
5.94329	-3.88227	101.904	2407.6	1.22334	0.594206	-6.12543	93.4241
5.88854	-1.11226	107.152	2664.51	0.880738	2.36821	-1.93892	97.894
8.9142	1.65922	104.222	2561.88	1.00522	-8.33426	-2.78237	95.9297
7.50225	-4.88811	108.091	2806.26	0.871407	-2.82389	-8.74516	98.4305
8.20619	-0.54635	105.911	2624.72	1.03288	1.39091	-2.48878	96.4664
-10.2014	0.472904	203.362	2346.23	1.22333	-9.98758	0.290337	190.278
-2.28652	2.55422	206.812	2424.34	0.893747	-0.0867319	2.93634	197.931
3.95165	-2.09904	200.871	2253.69	0.998304	-0.968568	-2.10063	190.387
8.10371	-11.9283	202.754	2405.84	0.917931	14.2684	-11.1768	189.81
11.9373	-7.72972	202.357	2565.19	0.731139	11.0667	-8.65597	191.475
4.84468	1.68986	203.144	2380.47	0.938884	-1.26235	-0.660393	190.991
9.09725	-5.0772	203.236	2692.74	0.59898	12.6913	-6.74098	192.601
2.37633	0.971766	206.468	2459.24	0.844095	10.6964	0.872117	196.449
10.0898	-4.95959	202.809	2520.2	0.792274	6.21468	-3.52864	192.643
13.3731	-4.29477	206.742	2521.39	0.896126	12.7616	-6.07991	196.706
5.34182	-5.56966	203.535	2540.89	0.966015	4.48484	-4.93418	191.002
2.93055	-0.494433	201.36	2384.72	1.01424	8.44818	-0.499723	190.448
8.62878	-10.1219	201.96	2403.27	0.949632	3.74706	-10.2045	190.859
14.5307	-2.57637	201.821	2405.47	1.0557	17.0941	-1.93486	194.465
6.78526	-4.8843	205.619	2414.19	1.05683	9.33654	-4.27078	194.088
7.25731	-6.50551	202.804	2385.78	1.09387	11.8644	-6.41035	191.023
12.726	-2.13951	202.842	2296	1.01627	4.73655	-4.64606	193.954
12.6073	1.29347	208.014	2460.65	0.755795	18.3436	1.9193	195.635
13.2059	0.740112	201.035	2554.99	0.78201	8.29944	-3.05259	188.648
8.51732	-6.18171	201.747	2447.75	0.815409	6.79929	-3.91345	189.629
6.03211	0.170265	201.477	2421.26	1.08654	6.41459	0.364889	195.427
-0.557668	1.97269	203.664	2361.25	1.03529	1.93443	2.90878	193.087
-1.98794	-4.13644	199.794	2373.87	1.10089	-2.96057	-4.00012	187.774
3.68285	4.48742	206.763	2608.05	0.750753	3.22384	5.84573	197.089
2.94384	-1.69859	203.751	2424.43	1.10315	-1.47211	-4.18042	193.017
10.6691	-1.27933	202.546	2518.27	0.894603	11.6028	-0.656333	191.567
-3.03586	0.0485945	205.906	2534.32	0.900256	-2.24162	2.41508	194.828
2.97607	1.83072	203.023	2328.78	1.01287	1.60866	1.97884	190.738
22.5769	-0.645876	206.308	2230.38	1.02039	20.2855	-1.14092	196.599
2.63665	5.07634	204.252	2284.86	0.820527	7.0323	2.61623	194.078
-1.08987	-4.41287	203.094	2386.46	0.747266	-4.35935	-5.39596	191.291
-0.788338	0.440795	206.783	2261.66	0.846831	-2.17076	-0.0640955	198.727
3.33137	-4.27742	202.958	2408.29	0.799946	6.26549	-3.65412	193.562
2.53798	1.01421	202.408	2202.72	1.14111	0.708741	1.92237	190.746
2.19955	-1.69958	205.388	2475.34	0.797492	-5.60928	-8.49499	194.903
-3.00252	-3.99914	208.143	2636.65	0.761571	-4.43698	-3.98087	198.054
1.48035	-6.65265	197.97	2404.23	1.01063	-2.31888	-6.46866	188.925
3.09061	-2.42788	201.54	2421.64	1.12164	3.14683	-5.53122	191.617
9.54949	-0.180353	204.421	2510.36	0.963513	11.0535	-3.97669	194.516
-4.12499	1.47247	299.828	2324.73	0.969669	-6.80519	3.44861	287.931
-1.89801	-2.08415	299.949	2573.78	0.822616	-10.3263	-0.192656	287.368
-4.38691	-1.04115	299.001	2412.3	0.991443	-8.02436	-1.27847	285.549
-10.2902	-0.43366	299.808	2424.27	0.995857	-16.6761	0.239405	289.092
11.1279	-6.04171	299.272	2575.69	0.803466	7.63794	-0.865351	287.881
-4.44264	-1.18337	299.341	2562.04	0.898529	-5.35769	1.78963	289.716
-14.0862	-3.74743	296.347	2509.53	1.05692	-13.0867	-4.94335	284.071
-0.765701	-3.62908	298.582	2424.1	1.01123	-8.94335	-5.80821	286.044
-3.19801	-0.390601	299.621	2469.51	1.18541	1.4598	3.54752	287.758
-6.60503	4.0823	300.107	2602.92	0.974777	-9.09541	9.15594	289.473
5.08175	-3.00166	299.417	2401.99	1.06478	7.15151	1.13465	291.249
-3.45414	-5.43791	300.526	2441.61	1.01465	-5.98339	-1.56517	288.216
0.623732	4.10912	296.67	2505.6	0.952584	-3.93861	6.64514	286.227
-4.7315	-4.95295	302.886	2412.02	1.05459	0	-4.52741	292.305
-2.101	-11.2764	296.345	2358.56	1.07389	11.4334	-11.2063	283.559
1.08273	-2.00222	301.398	2402.79	1.16185	-1.83355	0.472535	289.566
0.862521	2.30264	296.275	2460.01	0.978812	-1.36938	4.11503	282.806
8.17285	2.78034	298.432	2686.6	0.9517	5.08987	1.56019	286.029
-4.13582	-6.02498	299.476	2537.38	0.939854	-10.8481	-1.4729	286.593
-7.29803	2.45593	301.558	2557.35	0.949598	-21.6351	4.39602	287.559
-5.21646	-2.47327	297.441	2482.26	0.973497	-0.425171	-0.959218	283.029
-4.0844	-4.77321	298.905	2509.18	1.00795	-17.6891	-7.76201	283.486
-4.15661	-9.83564	296.36	2430.61	0.951381	-12.3339	-7.55503	282.008
2.29144	1.03857	299.504	2304.89	1.17193	-5.42942	-1.10033	289.947
-0.0775051	0.211109	297.906	2570.47	0.803362	4.50465	1.79898	286.722
0.724734	-6.30498	301.34	2488.44	1.11459	2.60971	-6.93689	289.23
-9.48749	-0.494187	292.733	2363.26	1.30702	-12.5825	1.28622	281.43
-4.52987	-0.792028	301.357	2479.04	1.02193	-13.5543	-0.14972	289.435
-2.81024	-4.48988	295.349	2471.2	1.25335	1.71089	-3.88743	283.866
4.77296	-2.84173	304.176	2594.22	0.981034	4.66691	-1.30971	292.275
-0.726703	-1.94895	294.137	2595.79	1.06535	7.51184	1.73242	283.543
6.28616	-6.51326	300.534	2627.3	0.999244	14.7428	-4.31482	287.281
-4.74565	-7.52415	297.958	2718.12	0.973922	-9.68642	-6.09239	287.61
0.788953	-4.92933	301.48	2760.19	1.07005	3.03488	-4.6377	291.923
-3.97417	-1.81116	297.787	2605.55	1.10364	-6.05856	1.65172	284.845
-0.565664	-7.57213	300	2576.45	1.08452	3.03057	-4.10273	287.706
6.04614	-6.87827	299.316	2507.06	0.948087	-1.89112	-4.23467	288.193
1.46632	-2.18232	299.15	2470.86	1.13837	-0.176908	-0.197946	288.169
-5.76601	-7.40567	297.293	2378.39	1.17328	-15.768	-7.17593	284.835
12.7087	3.12752	402.548	2515.02	1.09986	15.2318	5.6094	397.588
3.12998	3.58197	399.804	2321.04	1.21331	20.8154	6.26204	393.489
5.95707	3.8055	400.625	2577.33	1.04648	20.4103	4.21234	394.697
-3.93984	0.54229	397.849	2485.83	1.18201	11.8494	8.21099	391.231
-1.8167	-5.08803	399.984	2491.17	1.04302	9.03783	-0.52642	394.614
-3.2562	3.89334	400.683	2592.74	1.10246	16.0086	10.4595	392.962
-1.08975	-0.827705	399.919	2414.88	1.22168	8.98826	4.00492	396.157
3.67067	8.677	399.238	2587.8	0.909489	7.46633	11.5234	395.034
5.83441	-0.139878	399.886	2481.42	1.01109	15.3864	4.82635	393.857
4.74811	-2.35862	403.682	2340.98	1.23108	27.2528	-1.79504	399.833
2.62988	6.55213	398.565	2490.56	1.18243	5.71422	5.36729	390.589
2.63161	-5.95288	401.378	2635.1	1.08026	14.0235	-2.08249	395.995
7.63376	-2.11109	403.605	2712.96	1.02035	23.4293	3.39743	394.183
-3.41318	-2.8266	401.632	2539.92	1.23358	9.56622	4.03937	393.625
7.43065	-1.50397	400.726	2474.22	1.1616	13.9401	4.93486	399.07
7.78914	-0.121548	402.556	2222.35	1.21152	20.5547	0.912346	396.117
6.56874	4.36489	400.509	2562.67	1.10327	20.4767	8.01981	392.595
2.59507	1.53202	398.793	2477.44	1.11042	12.0105	5.28708	391.521
0.174694	1.78631	400.046	2613.74	0.955213	6.34201	7.45193	394.979
6.39602	2.28911	402.239	2472.22	1.13767	24.4056	5.07535	398.198
-2.51953	-3.91647	402.798	2478.99	1.13467	6.37756	-3.29483	396.757
5.56807	1.93652	401.542	2435.24	1.19563	15.0086	8.37818	395.964
-9.06994	-1.85348	402.472	2543.11	0.964116	2.48755	0.14972	396.77
6.55706	6.95024	400.794	2361.31	1.22862	-0.535154	10.0941	397.489
0.540936	0.280003	398.521	2539.76	1.08937	2.26204	3.13194	395.244
-0.605278	-2.87852	397.621	2371.93	1.30561	-2.79055	-1.36563	395.018
1.37676	-1.28572	400.022	2574.25	1.14925	12.4749	4.02436	393.878
6.49616	-3.53128	402.927	2513.4	1.11581	20.0679	-0.0798426	399.955
3.78028	-4.18343	399.43	2543.57	1.10771	6.87999	-3.25398	393.945
10.535	0.423695	401.639	2645.47	0.983732	13.4663	4.71133	395.365
-1.46448	0.492711	399.434	2456.28	1.07034	-2.05106	1.17266	391.798
2.35382	2.63973	398.463	2393.35	1.22736	16.9459	1.60214	393.285
-1.63056	-5.25522	399.333	2345.52	1.23949	19.9455	-5.74147	397.299
9.50262	3.95891	398.869	2530.43	1.10947	20.8809	5.25509	391.943
3.33629	-1.22901	400.823	2427.14	0.965727	24.1335	0.725226	393.826
13.1867	-2.07738	397.282	2341.78	1.24543	20.6805	0.907794	392.885
6.38199	7.26838	401.198	2688.1	0.860461	18.5542	8.21874	395.069
4.99711	2.32011	401.305	2586.53	1.06965	17.2647	4.53589	397.119
-5.03808	-0.146152	400.674	2574.43	1.09007	17.6146	6.54537	394.867
2.8854	-2.77628	497.491	2209.94	1.2996	14.7963	1.87858	495.558
2.80519	-1.21339	502.482	2283.71	1.21954	27.6439	2.20422	503.786
12.5865	-1.61125	502.453	2348.16	0.994675	26.6808	-0.303869	499.352
-1.42302	3.62084	496.386	2219.44	1.21932	14.5246	15.1545	496.288
-0.422833	-6.36046	499.313	2212.33	1.19926	22.4693	-3.86461	499.457
8.2292	-1.79467	499.571	2132.96	1.40461	31.0597	6.38753	501.319
12.5684	1.94722	496.967	2281.7	1.30401	19.9519	10.4449	494.417
-11.6991	-6.69964	496.151	2165.31	1.49727	-10.7719	-0.193517	498.283
1.2204	-4.51596	500.549	2476.56	1.04573	19.9228	4.06324	500.154
-7.01692	-2.50772	498.782	2375.95	1.28644	-7.77659	1.37073	496.124
8.32712	-6.14702	500.913	2410.83	1.11462	27.3682	-2.16547	500.593
5.15101	7.69158	497.771	2302.45	1.22599	18.8908	18.524	496.176
5.6965	-1.78336	496.615	2222.97	1.30711	22.5344	4.82217	498.72
5.53165	-0.4996	500.397	2427.83	1.01593	35.6178	7.04054	497.785
4.29378	-9.74498	502.554	2534.21	0.961578	9.88436	-8.61918	500.889
7.80759	-3.13896	498.8	2517.83	1.21563	6.40057	2.81319	495.764
5.63622	-1.83835	503.627	2384.62	1.29169	30.7711	3.79714	504.566
2.19081	0.0342007	499.312	2325.04	1.25834	3.22618	11.2802	497.796
3.64126	-7.73034	503.311	2445.55	1.30881	11.5038	1.91204	502.254
3.44479	-7.34859	498.58	2314.57	1.31728	22.6704	-1.07621	500.241
9.41133	-8.19303	501.819	2538.92	1.00409	28.599	-2.58609	497.158
3.18066	1.06145	498.444	2243.03	1.49945	19.7039	10.1062	497.538
0.287015	1.01901	500.77	2357	1.37245	15.3797	8.90755	500.024
-2.87359	-4.7924	501.851	2570.22	1.25143	-1.19702	-1.60282	503.586
-3.8803	1.34256	500.419	2300.92	1.33157	-15.9977	3.24156	501.227
2.86252	-1.31722	497.741	2304.21	1.37509	15.886	3.00252	498.261
3.24586	-1.22027	498.526	2382.28	1.34581	20.1305	13.4185	495.536
8.41336	3.81399	499.115	2388.29	1.21675	14.2221	5.52759	499.833
8.62386	1.6094	496.48	2437.7	1.25021	27.497	4.37842	495.517
4.69509	7.01003	499.888	2352.63	1.1843	1.66648	10.7509	496.632
0.175678	0.362675	501.819	2370.29	1.29128	4.6989	5.89962	500.695
1.50335	-2.35603	499.212	2320.11	1.3227	21.8246	9.10796	500.111
-4.92883	4.43674	502.317	2354.68	1.29447	1.8536	6.10064	501.424
0.204712	8.3986	496.614	2390.95	1.18707	12.8485	15.8913	493.5
2.66064	-5.88301	501.319	2407.82	1.32553	-1.88239	-1.24144	500.677
-7.10008	-2.57071	499.405	2583.07	1.16304	5.43495	3.85496	499.95
9.40051	1.07695	499.836	2445.52	1.19564	26.5286	6.9153	500.002
-0.863751	-3.30098	499.341	2544.14	1.1122	-2.18909	1.98893	498.581
2.19918	2.96611	501.693	2469.53	1.1718	24.634	11.4678	501.046
3.28806	-3.56093	598.036	2089.74	1.42584	25.1924	2.37756	605.53
7.46916	5.35856	595.033	2331.13	1.21828	32.6118	10.803	598.281
2.34927	-5.49007	595.019	2238.18	1.28799	15.065	5.47531	600.841
12.6759	-1.28757	596.006	2338.99	1.05421	60.4016	12.2756	606.102
7.52993	-10.4821	596.994	2066.32	1.35667	43.7707	5.66845	603.086
0.0184536	-5.07093	598.415	2062.34	1.37401	17.6122	6.87852	606.34
12.7789	-4.27225	592.287	2016.48	1.27225	41.6323	0.935597	601.122
11.1176	-10.7738	593.968	2064.39	1.42297	30.1694	11.8788	607.928
7.80661	2.03383	600.306	2094.87	1.3237	13.2929	16.202	610.123
2.96599	3.70401	598.491	2071.82	1.29806	37.979	11.5467	607.486
4.81762	-6.51547	590.872	2086.33	1.38473	29.2681	1.20231	596.865
6.7085	-12.9334	590.757	2048.08	1.28801	29.418	1.49831	596.029
4.34521	-2.15292	593.325	2078.53	1.47429	28.2363	15.9756	605.632
11.0516	-13.8429	593.526	2123.6	1.40207	41.2501	-2.12758	604.099
3.48416	-5.41958	596.629	2241.01	1.12302	15.9477	5.08077	605.325
13.0765	-4.07049	596.929	1968.25	1.42277	38.8986	12.6496	604.693
4.32761	-0.491358	593.711	2011.23	1.49976	16.3865	11.0086	602.656
7.83121	-4.59384	592.832	2090.59	1.2716	43.7487	1.69478	601.417
1.05555	-6.98173	592.098	1961.84	1.37949	26.0581	4.34816	600.382
0.523221	-2.94876	595.841	2133.19	1.27228	15.1662	14.5261	602.882
6.70604	-6.96611	593.387	2088.79	1.46445	28.0626	6.94901	599.488
11.0471	-7.06564	596.088	1990.88	1.45502	43.9785	8.95984	602.176
9.69294	-0.90152	598.257	2281.41	1.07225	17.2913	10.8732	605.648
10.3451	-1.82863	595.559	2077.78	1.50104	29.8608	8.87151	602.982
6.03248	-6.3473	593.237	2244.83	1.21378	22.8767	5.35339	599.239
12.3113	-7.75691	593.803	2145.43	1.29234	32.5464	6.62373	602.472
15.356	-10.3782	593.872	2095.23	1.44632	38.6958	-2.96408	598.932
8.69718	-7.81276	597.898	2091.93	1.43157	27.9614	1.81866	602.445
11.221	-4.44264	597.105	2103.13	1.2159	26.3081	4.53405	603.141
10.8286	0.448545	595.722	2180.05	1.26687	32.2632	7.06416	604.352
3.67657	-1.46792	596.382	2207.88	1.37474	29.2296	6.97263	600.417
15.6381	2.73544	597.482	2167.82	1.42117	41.7663	10.7372	606.232
7.09504	4.43883	594.696	2198.23	1.37247	39.6439	17.9229	603.025
6.09326	-7.29077	596.885	2275.22	1.25879	27.6177	0.474996	602.322
1.04976	4.22563	596.108	2271.83	1.18509	15.3495	24.9365	604.174
11.4874	-7.15544	595.838	2120.73	1.48092	40.1989	9.87809	602.479
7.02147	-3.29692	595.726	2239.42	1.3086	36.2146	-2.93314	603.399
0.760657	-3.15692	593.11	2126.45	1.52361	40.6198	10.0044	601.412
5.20145	-5.86898	597.141	2283.05	1.27162	34.5536	7.73722	601.908
-6.29046	3.23553	693.117	1718.92	1.41013	-7.09073	16.13	711.292
-10.8452	-3.11694	695.604	1807.08	1.48068	6.3596	8.716	716.321
-5.49905	-1.6933	689.593	1852	1.36662	20.7711	15.7371	705.624
0.253798	-0.745894	688.613	1744.07	1.52946	28.9991	26.1041	711.385
2.38568	1.48773	695.01	1745.78	1.36808	28.4381	12.1791	711.83
-7.33887	-3.3326	692.766	1818.51	1.32442	40.3433	10.3578	706.258
2.85354	-5.06182	696.552	1908.06	1.28746	14.6312	9.53633	708.439
4.98063	18.676	696.88	1989.5	1.12469	16.4187	26.2796	713.102
-4.17248	0.806668	689.471	1834	1.43184	40.7932	12.4727	711.269
-4.36391	7.37123	695.37	1953.66	1.54009	24.4092	20.1854	711.402
-4.88356	2.53245	694.708	2113.37	1.43849	23.3484	24.7852	712.724
5.39583	0.108507	692.224	2081.29	1.4131	26.8889	13.1252	709.648
0.29575	-3.70487	691.337	1910.59	1.67906	50.5298	-6.85078	711.941
-4.69189	-1.49351	692.766	2090.04	1.48501	37.4644	21.8161	709.307
-0.973612	8.77186	691.054	2017.45	1.56737	19.9497	22.1635	707.6
3.03537	2.9356	693.653	2036.14	1.38178	37.8433	16.0935	715.315
-1.27084	6.45027	694.712	1845.19	1.67272	16.7126	24.2019	715.555
2.84087	11.7922	692.348	1962.05	1.6314	32.74	29.5902	713.052
4.59753	12.169	699.51	2029.59	1.43348	61.8743	27.3503	717.95
-1.53669	12.8722	693.989	2088.29	1.30188	14.2788	34.6572	711.546
-4.40647	8.01846	692.999	2020.84	1.37195	38.1159	30.7987	710.437
-1.23307	1.92828	691.535	1981.8	1.51707	25.5445	12.8289	707.548
10.579	0.843452	694.888	2165.46	1.33107	28.7085	15.0941	710.578
-8.33734	1.48158	692.714	1928.68	1.46158	27.8701	20.4146	708.384
-11.4693	5.83355	694.049	1947.14	1.34674	8.68635	10.716	710.802
0.236944	-2.95061	692.312	1968.48	1.20477	51.7476	13.3109	712.728
8.78293	6.00037	695.812	1645.95	1.44069	34.8629	25.838	715.849
1.7788	-4.44941	688.557	1726.82	1.29475	8.62718	5.55343	702.258
7.79517	0.524082	692.919	1659.53	1.2573	38.9352	15.7727	711.989
6.00492	-0.722274	693.179	1841.89	1.31906	29.365	2.31937	705.009
9.67977	8.86388	695.42	2052.04	1.13946	19.9191	33.2621	707.727
-3.51406	-0.807406	692.451	1748.59	1.35911	30.5395	10.825	709.107
-6.40561	-0.00209141	692.26	1798.22	1.30247	24.9801	14.0969	707.383
2.45937	10.041	697.376	1909.17	1.13191	23.767	18.9868	713.306
-6.57895	7.47075	693.016	1759.4	1.39176	25.58	19.1304	709.569
-5.54641	-5.37812	693.396	1732.54	1.37983	53.2052	13.6354	710.634
-0.118595	8.40217	693.762	1740.99	1.50818	18.0022	29.0284	711
-6.86043	6.01612	691.659	1799.64	1.34235	30.2602	13.7915	707.781
-5.97368	6.02473	691.922	1801.76	1.40272	17.0088	24.0501	705.351
-0.177032	-1.85532	786.135	1812.77	1.37706	57.0254	17.153	821.618
10.2553	2.14566	792.524	1698.1	1.28979	61.1557	25.0738	826.684
6.37252	-0.776773	790.195	1630.23	1.53295	73.5092	29.0276	824.811
-8.17433	3.01126	789.71	1793.26	1.49128	28.7197	24.3848	820.552
15.7706	5.33961	793.611	1713.67	1.2911	48.2469	19.1406	822.295
10.4853	6.72252	788.511	1752.89	1.34818	55.4998	25.2524	821.333
10.1928	-4.08969	792.551	1605.63	1.58379	44.8062	20.6511	817.457
5.46879	10.7183	792.411	1513.01	1.49777	66.0492	38.3329	824.699
-0.0586824	-1.43741	792.026	1744.02	1.38722	1.78274	0.936828	824.014
4.21013	4.26561	788.042	1564.62	1.61614	56.853	34.236	821.581
4.06705	1.94513	789.835	1604.81	1.63264	51.4027	16.9258	820.573
2.44732	5.81682	788.586	1491.58	1.74675	38.0196	38.4355	817.869
9.69368	4.08427	791.474	1682.32	1.54991	81.925	30.2452	822.958
9.7745	-6.26487	792.723	1734.74	1.32541	69.2862	10.7776	821.683
9.30258	1.57274	797.441	1697.09	1.48285	56.9188	14.0247	824.931
20.3615	8.86695	790.936	1601.65	1.62819	90.8674	39.2327	817.684
13.2967	0.510919	788.796	1657.13	1.45069	53.5303	30.0106	817.466
9.53018	4.72006	792.622	1685.55	1.54502	65.6932	32.2945	824.369
6.27189	3.0617	790.401	1729.08	1.44194	58.6822	33.7072	815.106
23.2322	6.66569	791.827	1550.56	1.68639	57.6051	19.3698	826.954
8.46651	7.53141	786.533	1654.61	1.62778	78.3043	23.458	822.744
11.595	-6.02867	790.965	1784.31	1.26979	43.578	7.72861	817.769
-3.87833	5.2108	792.719	1787.06	1.27707	47.0178	24.8074	823.245
0.725349	6.60048	790.869	1572.34	1.45792	66.151	36.1058	832.13
18.8561	2.94618	793.464	1556.28	1.4926	57.5373	22.7896	822.95
5.36803	-1.87993	790.712	1659.03	1.33404	97.9252	22.7154	820.575
6.46024	2.88294	789.096	1665.51	1.52175	44.0669	23.5847	819.575
17.317	0.852433	791.817	1798.94	1.31634	56.2333	22.0228	825.382
10.3808	7.24673	789.957	1736.83	1.38201	67.0299	33.4939	818.861
11.5571	0.151566	793.284	1819.81	1.32759	83.0777	10.5492	820.715
18.7389	-7.78717	787.305	1489.56	1.57309	77.2675	27.7013	813.226
10.7033	-4.19659	790.595	1741.8	1.42598	47.3186	17.8571	818.277
6.33143	-8.17913	788.68	1628.01	1.50048	36.8499	12.2555	812.734
21.8448	-0.691518	795.228	1664.96	1.54317	49.2477	10.6039	821.19
2.02645	-8.68057	791.118	1661.51	1.61083	72.1329	-2.56591	821.388
-17.9578	-4.84161	790.696	1554.14	1.55392	46.5413	24.11	824.296
10.6294	4.87901	788.525	1682.26	1.39984	79.7226	17.4757	818.196
13.3985	7.1445	786.779	1532.69	1.46058	77.0352	27.5005	819.802
8.72203	-0.786492	793.502	1753.76	1.36484	44.1083	17.7471	824.046
-3.91671	-0.87507	888.224	1543.12	1.82077	12.0779	9.38058	933.911
9.52476	8.81381	892.213	1516.25	1.45206	65.3158	22.5251	938.652
2.8325	8.02141	892.65	1613.43	1.41545	50.0884	14.4312	939.217
6.3564	3.09049	888.728	1514.87	1.51471	101.674	28.8154	939.034
-4.99071	-0.654857	888.938	1569.95	1.71831	64.8848	21.1343	940.572
-6.55398	11.8158	891.29	1552.94	1.50316	39.3646	42.1478	941.567
-7.26617	9.01975	885.935	1567.26	1.65863	53.3074	16.3178	930.01
-4.61389	-5.12149	887.319	1648.04	1.41872	21.9685	31.4706	937.67
2.008	7.59575	886.527	1454.86	1.73043	91.1562	58.0679	932.459
-11.0979	-4.81073	888.591	1576.08	1.47419	60.5156	-0.331427	931.52
9.9679	-2.83423	891.431	1668.15	1.41302	76.8102	12.5094	937.461
-1.44738	3.59611	887.235	1373.44	1.70561	32.5464	27.8649	933.628
16.6202	10.402	893.222	1457.09	1.55193	60.174	34.3751	947.387
-5.62699	7.03697	890.096	1516.1	1.53263	27.7856	33.6883	937.441
3.89236	3.79873	893.477	1493.39	1.7193	66.3476	23.575	932.477
10.0511	19.6538	887.281	1398.28	1.6436	73.7409	46.1859	942.434
-0.43489	4.09904	893.223	1483.78	1.66553	87.6622	25.3949	941.711
-1.44627	11.3256	891.077	1612.92	1.635	32.5829	39.8166	938.199
-8.18491	6.2415	889.485	1284.57	1.85386	37.2421	34.0765	943.46
17.1099	8.304	887.614	1382.68	1.69647	32.1142	36.0936	931.928
2.06188	13.4446	892.955	1683.69	1.30848	69.3809	37.0676	938.68
20.7433	1.24919	889.16	1306.88	1.67722	71.5372	30.2274	936.078
-2.78145	10.1914	893.497	1446.81	1.75561	67.4411	23.5259	939.551
-9.97146	9.42573	892.444	1650.98	1.41895	28.5037	56.3249	941.968
18.465	7.91069	890.252	1836.36	1.23494	43.2542	8.20841	930.509
17.2573	6.17322	891.125	1628.31	1.47534	94.994	34.7044	941.377
1.75678	11.8377	887.966	1432.58	1.57303	51.5472	29.9431	929.595
-10.3507	6.62361	889.285	1306.4	1.69677	22.3281	32.1233	934.402
10.9954	3.17697	887.891	1343.05	1.78794	100.342	37.8215	938.147
6.187	3.66648	884.78	1701.69	1.3174	65.2699	27.6008	935.929
10.3487	7.06441	885.999	1507.14	1.4508	84.4914	32.6923	933.272
0.504644	-2.53442	889.213	1475.04	1.57055	65.3927	7.24168	940.848
3.41404	8.44621	891.209	1436.78	1.62641	35.3728	26.4595	935.069
6.96857	10.0247	888.085	1504.78	1.56487	88.1521	30.6063	928.724
-2.27299	5.97306	891.186	1696.56	1.4697	89.56	30.061	933.803
4.10064	3.28437	889.091	1557.98	1.57439	35.551	11.6153	935.102
2.87655	14.305	886.669	1605.4	1.54746	56.8983	51.8096	932.342
-11.9555	2.20656	891.436	1606.41	1.7884	33.7693	16.959	932.897
-5.11964	4.03949	887.237	1482.9	1.85291	43.4686	15.2481	939.582
2.8095	11.37	990.329	1572.93	1.68	60.4397	55.4962	1049.93
8.7037	33.9135	992.174	1287.83	1.91828	89.7673	70.3466	1050.54
4.80999	5.16565	988.561	1514.29	1.82399	28.2475	19.2513	1044.23
2.89881	15.0714	992.037	1395.96	1.80551	85.4747	43.8841	1045.97
-0.785508	15.0441	986.081	1549.83	1.72575	-0.717599	57.0566	1044.83
-4.90189	5.64114	989.449	1497.45	1.70608	92.9574	28.8785	1048.39
-15.8978	19.8756	991.608	1471.18	1.72668	70.2393	34.6239	1049.56
2.63284	10.3701	985.271	1386.99	2.09151	56.0747	19.7285	1043.14
5.30553	11.0884	992.293	1471.32	1.80388	35.55	49.0056	1048.4
-1.13133	10.4474	987.163	1453.75	1.68906	72.3631	16.9675	1044.4
-7.38587	6.78526	987.679	1331.39	1.80642	71.6885	47.3337	1047.64
-5.14708	8.87089	992.783	1551.24	1.81512	50.6028	23.8122	1053.29
-2.71821	5.67005	989.491	1426.4	1.74626	68.5714	32.6145	1051.42
2.18798	9.40814	992.837	1355.74	1.86523	75.9073	39.1815	1052.66
-20.9833	10.8561	988.901	1463.65	1.76644	52.1331	42.3068	1046.93
8.56308	9.26358	986.754	1282.94	2.07913	79.7996	46.2004	1043.62
3.62035	14.8695	989.701	1516.77	1.75436	70.2174	29.4553	1051.41
-11.356	7.29938	990.045	1298.21	1.80514	92.9242	67.973	1053.44
-12.5483	3.80882	993.585	1181.51	1.95987	34.1479	31.5716	1054.54
-4.91678	7.55466	990.498	1487.37	1.62529	64.4932	46.0072	1050.28
-7.07843	8.53479	987.792	1193.7	1.90372	47.4088	43.7326	1050.31
2.03432	5.62995	989.187	1232.69	1.82546	95.4521	19.6744	1052.05
9.85902	10.9495	994.261	1324.93	1.8003	80.1407	52.4926	1053.72
-0.61106	6.97718	989.865	1485.72	1.6485	53.6963	35.8247	1047.92
-4.34804	12.5125	986.533	1352.67	1.76688	95.3114	49.0167	1051.25
-12.9577	9.77905	987.486	1514.28	1.65879	77.0306	47.659	1051.89
8.0999	-4.93338	989.48	1568.62	1.75425	24.0514	15.6319	1055.22
1.10795	10.8255	988.918	1407.78	1.84161	56.8215	50.909	1044.37
-9.25522	-2.25995	985.382	1412.88	1.90081	63.4095	27.0679	1049.48
-9.55515	5.44996	988.219	1482.42	1.64262	58.1029	35.4036	1048.23
-2.6706	20.3341	989.492	1570.67	1.80498	66.5712	59.7032	1050.81
-5.49524	2.22132	991.056	1528.51	1.91535	61.642	10.1486	1048.94
-4.62865	15.7704	986.915	1290.56	2.03163	61.9299	37.5447	1042.19
-6.98506	10.7164	988.381	1536.13	1.6421	46.3283	32.7677	1049.92
-4.22403	32.7839	985.827	1436.96	1.63022	38.702	70.6264	1051.13
1.39854	35.6558	982.162	1458.7	1.70357	39.4796	87.1499	1035.83
8.21936	10.1687	986.068	1420.14	1.67078	42.9814	45.6233	1046.56
-11.4052	24.9489	984.922	1278.81	1.87428	50.8336	89.0443	1044.14
-2.79252	15.0979	988.375	1147.27	1.97088	49.0543	47.019	1043.09

## Sheet: Sheet4
x PR [nm]	y PR [nm]	z PR [nm]	photon PR	bg PR	x CT [nm]	y CT [nm]	z CT [nm]
11.565	-5.5517	-978.502	2853.72	2.4257	22.6252	3.67343	-1021.16
11.1671	-2.75168	-982.894	2810.85	2.40361	21.5433	4.14456	-1026.71
7.41256	4.76632	-976.07	2637.78	2.74842	5.47678	-24.7003	-1020.28
6.25023	6.29747	-981.796	2737.29	2.55798	33.7211	-18.0332	-1024.02
2.08341	2.19647	-986.002	3004.01	2.03787	17.2753	1.63567	-1025.24
18.3714	-15.9819	-988.211	2717.07	2.32937	26.6749	-14.278	-1029.72
21.7899	8.58301	-984.379	2334.65	2.46628	28.7566	4.51615	-1034.32
19.2811	2.75143	-986.961	2541.54	2.48657	35.0684	23.3117	-1026.25
21.2641	-20.288	-977.084	2442.02	2.48892	34.0111	-22.1871	-1013.08
14.258	8.92748	-984.407	2674.92	2.26359	24.3452	40.5755	-1035.86
5.27908	-1.7371	-981.257	2746.8	2.45829	12.3295	14.2657	-1025.02
7.15175	-14.8205	-979.997	2769.76	2.38445	18.1617	-17.6755	-1020.81
7.70819	-1.84967	-982.566	2583.96	2.69342	35.8316	5.59169	-1022.02
7.05899	-1.65024	-978.954	2782.84	2.45303	32.016	5.75002	-1025.73
17.7425	-2.36317	-984.121	2781.83	2.36986	18.9392	-14.4719	-1026.47
7.87255	-3.60497	-979.228	2731.29	2.37904	6.0689	10.0258	-1020.35
10.4173	-8.45273	-982.569	2919.63	2.28895	29.9519	5.98346	-1019.42
15.9625	-7.49856	-981.697	2771.91	2.40298	32.9521	-12.2761	-1021.25
23.5071	-1.20736	-980.616	2623.53	2.59927	34.0405	2.91954	-1011.58
18.0188	1.06711	-983.237	2718.42	2.40048	21.9216	26.8758	-1029.96
20.6641	-5.11743	-981.95	2482.56	2.49037	59.0649	1.23848	-1012.76
9.08261	8.48263	-984.881	2728.24	2.25292	26.5608	-25.5108	-1019.19
16.2841	-4.28259	-985.312	2685.32	2.51095	33.763	1.9225	-1038.35
21.5018	-11.9909	-981.158	2728.54	2.44001	48.6725	-13.5022	-1028.59
24.4351	-0.984069	-984.882	2861.88	2.40496	35.4745	12.5919	-1032.33
12.0589	11.4239	-984.768	2807.36	2.56067	25.8202	25.6065	-1022.47
17.0647	-11.6475	-984.771	2736.91	2.44867	29.7113	-19.8365	-1037.46
19.8557	10.126	-984.406	2580.89	2.72171	32.5801	40.2888	-1026.33
7.64139	7.48256	-985.73	2710.07	2.53952	22.9974	-15.9001	-1024.39
7.42241	0.448422	-984.893	2793.46	2.4799	26.3601	1.81153	-1022.56
7.15704	-6.72732	-983.67	2826.1	2.50082	14.6841	-7.9797	-1025.81
22.1757	-16.7521	-982.387	2801.76	2.50206	38.2822	-29.8619	-1028.85
10.796	6.22132	-982.925	2667.93	2.48936	13.8288	26.3545	-1029.8
9.11189	3.79381	-987.181	2740.39	2.3887	22.2725	16.7807	-1028.49
12.6355	-10.6467	-985.899	2766.96	2.23032	23.3604	-24.3437	-1028.85
10.0864	3.07486	-980.854	2697.43	2.21125	26.1897	11.9989	-1029.22
19.752	-3.91475	-990.626	2449.24	2.34551	38.1512	-6.9324	-1029.01
4.9404	8.66138	-981.868	2374.12	2.60884	15.5088	14.8719	-1031.56
-3.16122	-0.910378	-982.211	2731.36	2.10286	7.689	-9.54272	-1021.09
4.04515	3.0601	-889.542	3797.38	2.25562	21.0872	-9.50606	-927.796
8.72449	16.3647	-888.156	3700.17	2.27356	20.9821	35.3201	-925.353
-2.0326	13.6816	-891.679	3711.37	2.37729	7.21179	16.8496	-928.389
9.25386	3.70561	-890.063	3608.52	2.65924	37.0179	-2.27521	-933.9
6.54389	12.6632	-889.91	3772.7	2.16922	16.5829	24.6496	-927.386
0.965984	7.8787	-892.903	3701.32	2.39549	14.8507	-12.4673	-935.185
8.72092	-2.95147	-890.262	3614.62	2.46062	27.0316	-3.20994	-924.657
1.40321	11.2588	-887.405	3514.79	2.47503	12.1307	2.18823	-923.24
6.57366	-0.592484	-889.717	3314.36	2.57267	26.9416	-13.9923	-931.246
-0.80876	-2.85243	-888.342	3925.24	1.98772	9.46743	-6.12647	-925.767
2.2645	-2.14714	-887.067	3720.13	2.48236	27.3942	7.35936	-925.427
3.27441	2.45765	-889.607	3626.64	2.22461	18.1318	-31.1126	-926.15
4.45298	9.401	-889.636	3401.22	2.47709	21.0525	17.7153	-931.654
10.3865	-7.16971	-889.694	3645.95	2.2676	17.6964	-8.26955	-919.279
-2.66778	2.38544	-892.152	3726.07	2.20557	5.58984	20.35	-928.179
6.50735	1.54174	-888.994	3671.85	2.27934	8.4456	-0.915298	-929.119
4.82205	-0.391093	-886.663	3742.62	2.06521	22.7117	-5.82334	-922.833
3.28179	-0.603925	-888.533	3678.55	2.36811	15.3659	-3.75094	-923.294
5.64557	-4.23473	-890.797	3377.83	2.53502	13.6122	1.74368	-922.046
3.43446	2.41299	-890.716	3749.09	2.13216	12.7847	1.75426	-928.541
2.2442	4.5872	-889.125	3585.06	2.36165	18.5253	0.955835	-930.443
5.40161	-5.0521	-892.187	3789.3	2.24659	27.4598	-0.815157	-929.777
7.16898	6.7678	-888.964	3729.08	2.27719	16.3135	1.39515	-922.607
3.4694	-6.90866	-887.562	3744.36	2.28173	20.9851	-16.8249	-928.621
5.86628	-8.89968	-887.991	3397.47	2.83991	22.703	-19.9946	-930.984
4.10642	11.097	-888.476	3541.62	2.45353	18.1778	11.723	-925.311
6.8036	5.27072	-890.17	3532.47	2.24084	27.0214	0.523775	-930.253
7.16	3.96125	-888.593	3291.59	2.4598	23.3536	-3.98216	-924.061
6.94237	0.897952	-889.103	3365	2.37645	17.2337	-5.37756	-929.457
-0.843575	4.51031	-890.637	3281.35	2.1816	9.20773	-2.175	-930.02
4.71182	14.0615	-888.754	3509.91	1.98564	15.1091	11.4622	-923.92
2.34582	8.91149	-888.911	3175.33	2.30138	10.0411	-8.28843	-924.939
11.4268	-6.7865	-892.414	3333.1	2.24929	21.059	-7.89943	-928.006
8.76251	-9.87747	-888.912	3506.3	2.05047	29.668	-31.0211	-922.852
4.08993	-5.80243	-889.877	3333.86	2.03274	18.5379	6.83946	-924.838
12.2772	12.7853	-893.587	3133.89	2.22686	19.1067	15.9256	-933.107
8.78084	7.19998	-889.518	3065.25	2.37061	15.9476	9.48232	-928.533
9.56241	11.8697	-888.213	2936.96	2.33225	31.7182	9.23375	-934.434
12.6477	12.8432	-894.381	3347.57	1.88511	28.5314	47.2849	-929.445
-1.49179	9.82224	-799.767	4145.98	1.75749	7.1055	9.68168	-825.941
2.56665	2.58793	-801.272	4067.54	1.80835	1.78139	10.5504	-820.691
4.41349	6.67442	-803.009	3757.42	1.86254	5.23615	15.0362	-825.158
-0.563696	4.38667	-799.643	3574.45	1.94539	5.37246	-1.4205	-819.661
-0.256874	6.13447	-800.876	3863.12	1.6486	2.96316	-1.35431	-823.509
3.37959	-1.05788	-798.661	3881.46	1.76453	10.9756	8.30584	-824.566
4.23953	9.44566	-798.629	3795.1	2.0591	19.0414	8.87194	-823.896
0.731747	11.0847	-799.256	3799.4	1.9805	6.14898	12.2571	-826.437
13.3114	1.2605	-801.083	3791.54	1.93981	23.8561	3.46294	-825.507
2.86892	7.37307	-799.16	3996.82	2.07674	12.0854	3.1921	-822.022
0.154272	8.69066	-799.583	4138.52	2.0465	11.4342	-1.99742	-823.674
3.6281	3.87833	-795.549	3989.58	2.31032	8.02904	3.40918	-817.054
6.60233	8.17863	-799.871	4089.5	2.19576	18.7492	15.3057	-824.739
1.08999	-3.88374	-797.405	4224.38	2.04667	13.2232	-14.1044	-817.851
-4.01747	-3.72258	-799.381	4379.04	1.9652	4.18097	4.32011	-822.863
15.1468	12.8281	-799.666	4002.75	2.02297	23.6349	17.1994	-827.611
1.04989	6.63198	-800.744	4161.02	1.64266	17.5337	-0.265178	-822.083
1.2044	7.5912	-798.441	4312.24	1.99941	9.59366	2.21277	-820.839
4.39995	-1.23455	-799.745	4249.75	1.97092	12.3776	5.07302	-824.084
7.61383	-4.41226	-799.307	4314.39	1.93017	23.8402	-13.8037	-825.155
3.65037	10.8694	-800.212	4102.89	1.96238	16.7486	7.94704	-824.514
-1.64102	1.59365	-798.606	3791.15	1.6729	7.17058	13.6049	-824.901
1.57508	-6.43366	-797.118	3832.81	2.03265	20.1363	-7.42419	-822.749
4.43317	1.81079	-799.78	3954.01	2.14569	20.5199	11.9895	-827.799
3.97847	-0.848373	-800.713	3967.14	2.04343	9.70819	15.01	-823.809
5.82162	-0.588547	-797.841	3964.66	1.93855	19.0725	10.6612	-821.17
3.20539	1.55982	-797.156	3920.24	1.9266	11.7039	8.2661	-817.944
6.17888	5.93049	-800.086	4282.8	1.70206	23.8477	24.3044	-825.29
1.71668	8.50551	-799.249	3663.87	2.01485	-1.43975	-5.15028	-821.335
2.92034	3.28179	-798.49	3665.4	1.95786	11.8879	9.00283	-826.188
6.19856	6.09965	-797.843	3866.98	1.7149	12.1446	10.47	-821.232
-1.84942	11.5077	-799.507	3870.16	1.73006	4.30239	6.19346	-822.879
-1.02417	-5.7483	-800.308	3673.56	1.90991	8.1416	-7.10217	-825.952
11.8692	-6.56185	-799.087	3833.5	1.8567	22.5283	3.16916	-822.272
1.69072	-2.07049	-799.086	3751.19	1.74348	3.51701	15.1604	-825.507
2.8875	2.90829	-796.375	3792.97	1.88141	15.9232	-2.67473	-820.051
4.14652	8.3553	-798.066	3775.56	1.79339	11.4331	7.80938	-828.712
4.66655	11.7754	-800.995	3578.6	1.94677	21.8531	8.97337	-819.172
9.01372	-2.14652	-796.76	3663.45	1.89473	12.3937	-0.365381	-820.71
14.8575	-7.20675	-706.524	4322.3	1.73458	23.4449	-12.4722	-701.622
6.29895	-6.5867	-705.701	4240.15	1.64516	10.3148	-19.7062	-697.674
5.54887	1.32558	-701.485	4297.52	1.56541	19.5421	-7.05401	-697.12
1.41404	7.32017	-701.704	4177.16	1.65251	10.7329	8.01378	-691.7
2.74479	0.677862	-702.401	3881.09	1.65014	7.5661	-4.87913	-698.126
14.8297	-5.61285	-700.41	3851.58	1.55682	23.7104	-23.7361	-697.749
9.89753	5.22101	-702.658	3791.96	1.69103	19.2172	-2.3962	-694.497
11.7974	-2.62496	-704.46	4099.23	1.65085	19.0969	-17.0069	-694.445
7.03513	1.16122	-701.401	4322.21	1.67765	11.7345	-2.31377	-693.71
6.0716	0.316295	-707.66	4205.03	1.44988	20.206	4.82236	-701.239
6.96636	0.746264	-700.319	4231.49	1.66487	12.6825	-8.44886	-693.342
6.56259	-1.41281	-703.39	4085.64	1.75229	12.2812	-3.33961	-695.421
11.1109	-4.25663	-698.18	4028.55	1.89505	15.52	-0.623486	-694.244
1.5303	-4.89156	-705.87	4159.08	1.48956	2.38507	-3.9423	-696.704
14.7252	-13.0072	-700.799	3970.19	1.67754	17.2868	-37.1726	-695.634
1.29581	-4.67134	-699.229	4189.8	1.54216	8.88479	-12.3296	-688.932
10.2073	0.109614	-702.514	4182.97	1.54045	19.7778	-6.80353	-696.205
7.80292	-8.36883	-702.069	4199.75	1.59969	19.0875	-11.7535	-697.99
4.92428	5.7574	-701.456	4111.25	1.66283	11.1837	-5.64416	-693.627
13.0442	-1.3417	-702.852	4050.84	1.60051	20.9881	-3.58578	-698.316
1.52771	3.1007	-700.808	4477.55	1.55785	7.09529	1.51467	-697.072
-0.379283	-11.4289	-705.076	4531.24	1.76259	7.63204	-16.0314	-696.903
3.13145	2.9105	-702.555	4773.64	1.64547	12.3669	4.24513	-699.347
-4.06791	2.37313	-702.776	4659.22	1.68642	1.12161	-12.0696	-699.484
7.65049	0.647844	-700.749	4720.42	1.69133	11.7449	-6.55367	-690.597
8.11651	2.72793	-700.818	4392.32	2.00467	16.2283	14.5864	-695.622
11.8879	-3.01889	-705.46	4449.53	1.56206	18.8052	-13.9091	-696.062
3.18349	-5.34859	-702.208	4565.91	1.66047	10.3253	-4.8541	-697.061
7.78803	1.86603	-700.784	4752.78	1.64354	13.087	-1.15987	-698.911
6.7924	-2.00517	-704.94	4708.08	1.57322	8.70186	-5.94384	-692.764
-0.201144	-8.34447	-701.353	4480.91	1.88117	2.37535	-6.14978	-696.927
5.73895	-3.05542	-705.055	4600.07	1.72486	8.57772	-9.08046	-698.73
0.295012	5.41564	-699.324	4509.78	2.00729	8.09338	-1.87895	-694.856
16.949	-4.55324	-698.372	4335.24	1.83951	22.2639	-6.63899	-691.914
6.36403	2.03703	-705.651	4458.6	1.81788	12.5659	-6.25208	-703.808
12.6049	-0.319493	-702.518	4536.55	1.51075	21.2095	3.52488	-697.025
12.7989	-1.02319	-706.295	4606.24	1.76167	21.9446	2.99797	-694.99
1.19259	3.91315	-700.692	4780.84	1.61757	8.88627	5.26192	-694.072
7.04694	4.59015	-700	4613.83	1.76999	12.7356	13.1071	-693.738
-1.29913	0.668266	-611.71	4488.67	1.5673	5.53608	-4.55601	-610.391
0.0143938	-1.88743	-616.245	4684.88	1.32207	4.3676	-5.19696	-614.475
-0.0109491	14.3826	-609.679	4511.17	1.43162	3.58197	10.0135	-609.039
5.21769	3.50778	-614.708	4596.62	1.453	11.6794	6.0163	-613.5
1.7804	5.64151	-613.508	4738.73	1.36167	3.01618	-5.83417	-611.083
0.23879	3.57717	-612.396	4254.74	1.61978	-0.257612	7.85736	-613.836
1.1686	4.94212	-610.876	4672.39	1.45287	3.96076	-6.9682	-610.027
1.84068	8.3393	-614.787	4683.22	1.32949	7.14794	7.191	-612.371
-3.28314	12.08	-611.61	4370.89	1.61943	4.48164	13.8032	-613.33
4.319	1.96617	-614.81	4627.52	1.32071	11.2606	4.83878	-612.82
0.572923	-3.46805	-613.978	4667.45	1.31998	8.95381	-7.43163	-612.632
2.28382	0.129298	-612.379	4501.16	1.41588	7.7435	-5.51812	-605.472
8.4985	2.89906	-613.131	4384.06	1.49595	13.3709	-7.09473	-612.654
3.24611	-1.08741	-612.861	4474.54	1.37014	-0.403027	-3.95485	-608.652
-4.38211	7.70093	-613.342	4407.29	1.24542	-4.45168	9.02123	-609.402
3.87882	7.5378	-611.123	4336.36	1.38467	9.21991	-0.572246	-610.66
4.23473	1.49154	-613.602	4514.23	1.29558	10.8057	-10.0102	-611.703
4.53159	1.39558	-610.994	4202.07	1.47677	5.94464	0.947592	-611.816
3.75912	1.55564	-612.575	4354.57	1.68353	6.97706	-15.5051	-613.82
0	9.51025	-610.835	4393.58	1.42265	4.05438	4.17876	-612.585
-2.28517	4.5076	-611.499	4362.66	1.47118	2.56714	-0.0910993	-610.526
5.59833	0.882328	-611.223	4324.8	1.22538	8.68291	-6.06502	-608.676
1.80858	2.56234	-614.978	4251.66	1.19818	1.80329	4.11761	-610.641
1.18189	3.21486	-613.86	4380.94	1.3455	7.39583	5.24679	-612.652
1.88497	0.273851	-608.223	4180.65	1.25622	5.52169	3.29169	-604.359
-8.08415	9.13994	-616.663	4061.43	1.43986	-6.46559	2.36427	-614.567
-2.17765	3.30258	-612.974	4212.73	1.2877	2.37781	7.19684	-608.733
2.74245	2.23461	-613.141	4368.95	1.35242	8.5108	0.466568	-613.398
1.401	2.93523	-615.976	4352.15	1.2657	0.457895	2.12106	-611.805
-0.270899	2.9821	-612.092	4450.84	1.51529	2.18564	1.93794	-611.53
8.91825	1.13822	-610.566	4443.23	1.48206	9.3871	0.532448	-606.308
3.44861	-4.59052	-613.111	4286.5	1.84213	9.18239	-16.9707	-615.12
1.02614	2.23067	-613.224	4426.28	1.74997	3.82949	-2.15981	-608.5
5.75863	4.44326	-611.749	4522.87	1.42141	11.606	-7.50655	-611.37
5.98426	-15.2199	-615.956	4334.82	1.52836	9.31808	-19.6317	-611.076
-6.24667	5.28105	-611.666	4560.6	1.4458	-5.67325	6.62822	-611.513
3.83712	2.97841	-614.497	4648.62	1.16744	7.34146	-7.1592	-612.558
0.550655	-6.94249	-611.151	4423.29	1.50664	6.01095	-19.4741	-606.957
0.902135	0.639233	-615.616	4321	1.28945	3.70068	-5.08803	-615.557
3.19579	2.82734	-516.579	4306.31	1.12548	-0.318509	0.615551	-500.733
0.180353	-6.1384	-516.568	4131.69	1.22457	1.88239	-1.24746	-498.203
5.14597	5.39977	-518.985	4099.02	0.986349	5.01926	16.3875	-500.968
8.9495	-3.21253	-517.341	4062.93	1.03945	5.80267	-9.23578	-502.933
7.37922	2.95368	-514.76	4061.4	1.04388	6.89697	4.91838	-498.043
9.78471	-2.7892	-515.79	4114.7	0.981198	10.2676	-5.05893	-500.317
4.91247	-2.62669	-518.234	4093.42	0.952004	3.48441	4.29268	-500
12.7925	-1.08679	-515.046	4094.08	1.41151	9.5239	8.82088	-499.096
0.458018	-5.44332	-517.289	4284.36	1.04993	1.78077	-1.5565	-502.434
6.66212	5.33432	-517.185	4226.98	1.13869	3.38144	2.00732	-502.466
10.3885	3.65566	-515.426	4179.76	1.33748	5.41035	4.31033	-500.922
4.47303	11.3928	-518.029	4334.53	1.01168	5.6003	8.36588	-502.736
5.3807	3.50286	-514.969	4243.62	1.23526	7.15298	6.81799	-500.175
13.5871	9.64447	-515.747	4325.61	1.08252	10.6453	9.39872	-502.164
9.00585	-3.65197	-516.603	4083.23	1.16065	9.42684	7.03002	-502.067
7.22791	9.05457	-519.229	4079.87	1.32038	7.37012	5.69884	-509.487
7.79665	-0.449161	-519.395	4445.02	1.17135	8.83571	-4.39965	-505.553
3.23615	8.72203	-514.523	4074.55	1.24538	5.19506	14.1046	-498.353
2.74799	-0.253183	-518.484	4570.09	0.928783	-0.26647	3.98788	-500.839
3.56782	1.10808	-514.284	4774.42	1.0636	2.63997	9.22415	-497.56
3.02737	-3.43446	-515.336	4500.45	1.19471	1.81005	-8.68691	-501.308
0.716123	-1.9177	-518.608	4714.79	0.979695	1.57102	-4.98936	-502.509
10.9073	-1.02073	-518.488	4528.92	1.10094	11.798	-3.39386	-505.86
0.923172	-7.09688	-517.04	4530.84	1.15689	0.357877	-11.2025	-504.507
4.32196	2.57551	-517.526	4402.69	1.29579	6.54783	-1.96635	-499.381
2.97214	-1.62478	-515.944	4230.96	1.23003	4.70641	-1.37319	-503.533
8.19647	-1.60054	-518.704	4146.91	1.19872	8.50945	-4.83146	-504.701
5.0927	3.13723	-513.513	4276.53	1.11641	3.21166	-4.69183	-493.959
0.715384	-1.35056	-517.719	4546.47	1.2987	2.20865	-8.31101	-502.373
2.2025	2.38863	-515.349	4758.8	1.26593	3.74288	7.45046	-502.537
6.85576	0.283201	-516.015	4684.27	1.31217	2.10875	-0.153595	-499.071
1.99373	0.171618	-514.38	4685.9	1.45375	1.00055	-1.26622	-499.176
0.525681	3.15766	-517.427	4565.03	1.27514	0.916283	0.71766	-502.42
8.85674	-6.01243	-512.451	4671.52	1.25983	5.15224	-4.93326	-496.182
-0.145537	-2.28099	-516.5	4633.67	1.47597	-1.47875	0.29575	-504.854
5.40494	-1.17254	-514.183	4804.05	1.23583	7.32719	13.0918	-500.922
7.20748	-1.30885	-517.439	4758.07	1.20457	11.2528	1.34785	-501.823
-1.62994	-2.03642	-513.141	4873.65	1.23453	-0.347174	-2.83835	-499.163
7.02615	-1.99336	-519.927	4617.18	1.32147	13.1497	-9.11934	-505.915
-5.24353	9.25879	-406.131	4666.51	1.14365	-1.90589	13.3415	-392.096
-0.471182	9.92668	-410.927	4734.77	1.16954	1.93012	2.64686	-396.837
-1.5458	4.82279	-406.769	4640.47	1.206	3.8536	0.859323	-392.51
0.806053	11.0973	-408.976	4693.54	1.05831	3.70425	16.7404	-395.098
-2.18737	1.19838	-408.88	4626.57	1.29757	1.35585	5.52851	-393.039
1.21769	1.22495	-409.477	4626.63	1.23679	2.02768	-1.23442	-394.046
-1.21117	7.53645	-408.366	4863.38	0.998944	2.94815	5.58	-394.86
1.01667	12.0231	-403.646	4625.64	1.44611	0.379775	14.9582	-390.284
-5.40383	6.4435	-409.014	4548.88	1.278	-4.66482	5.0609	-394.884
1.541	4.13361	-409.521	4693.11	1.18108	6.52839	-5.92404	-392.722
-0.786492	2.2677	-407.887	4577.34	1.34433	4.17494	-7.25245	-395.428
-0.0218983	6.75352	-407.335	4666.56	1.23047	2.20151	8.68291	-392.05
-5.16652	11.8687	-410.071	4624.84	1.32105	-4.33819	7.98967	-393.485
-0.967338	8.05881	-409.071	4691.25	1.09854	-1.71163	-0.219659	-393.594
2.46774	4.42333	-411.176	4915.73	1.12982	4.42579	3.16934	-397.001
-3.09073	3.79037	-408.47	4589.84	1.35826	0.401796	-7.70444	-395.151
2.0251	2.69546	-408.346	4614.38	1.33926	3.44972	-6.047	-393.584
-3.21523	5.65701	-408.457	4477.5	1.1483	1.11509	-4.22409	-393.924
-4.34853	6.08071	-409.452	4823.06	0.873255	-0.619426	-2.17912	-394.653
1.66624	4.06508	-410.49	4687.65	1.3251	4.85982	-1.13434	-396.376
-1.81054	7.67424	-405.98	4611.26	1.32441	2.43058	11.1152	-392.201
-2.74909	7.05432	-410.336	4741.47	1.08792	4.18318	-0.892478	-391.903
1.40235	0.793505	-407.691	4644.48	1.11512	5.68961	-9.76749	-391.961
0.0456419	-1.56462	-406.093	4565.82	1.20592	1.92237	-6.3139	-391.333
1.60263	3.30725	-407.567	4519.06	1.20738	4.88356	-0.848558	-393.62
2.15649	7.67768	-410.577	4532.15	1.12794	3.79381	-2.29175	-393.914
-2.0267	2.80802	-408.425	4698.4	1.11447	-0.641201	-4.19346	-393.229
-3.01766	-1.9551	-407.62	4662.42	1.08368	-1.89186	-0.995818	-393.339
1.25361	2.11687	-407.999	4512.11	1.26703	2.20164	-7.66679	-393.366
0.847635	5.39829	-406.765	4844.67	1.02635	5.37123	-7.27035	-392.564
2.94852	4.02781	-406.4	4420.13	1.28331	2.77198	1.26598	-393.771
1.94796	4.76312	-410.049	4689.19	1.35134	4.64625	1.49689	-395.713
0.593222	3.38168	-406.987	4683.02	1.10792	1.69133	-0.340284	-390.996
3.04903	5.62416	-409.203	4712.82	1.2418	6.1902	0.13182	-394.735
-1.16012	4.03174	-409.445	4926.6	1.03718	3.33629	-1.2741	-393.367
-3.03795	1.3043	-408.909	4400.7	1.26867	-1.09774	-0.967953	-393.789
5.19838	4.4547	-407.301	4749.28	1.27875	4.99797	1.54807	-391.983
1.13613	-0.643661	-408.3	4768.05	1.08871	1.77216	-2.08335	-394.045
0.118103	7.45365	-408.55	4786.6	1.03181	3.20133	1.58277	-394.852
0.774436	1.15212	-316.721	4752.62	1.24883	6.28443	-0.253183	-311.779
-4.50083	-1.5111	-318.661	5036.5	1.01309	0.512272	-5.09725	-311.934
-5.07892	3.83982	-318.493	4814.72	1.28297	-1.977	-3.74294	-313.561
-5.36323	-3.30935	-318.977	5071.69	1.15129	-2.75574	-4.60608	-315.295
-3.70204	1.60067	-320.01	5008.2	1.25432	-0.442886	-2.04509	-316.284
-2.39134	-1.92865	-315.974	4943.1	1.25726	-2.18872	-3.83201	-309.525
-5.53743	2.56985	-314.079	4963.82	1.22643	-2.68045	-3.18608	-308.685
-2.64957	-3.11078	-316.321	4901.6	1.16828	-0.963278	-6.71477	-313.352
-7.07031	-2.06619	-319.082	5130.96	1.04265	-3.08913	-1.53405	-314.238
-5.12776	0.224396	-320.603	4722.65	1.36464	-1.74091	-2.21296	-316.009
-9.96334	-0.592484	-315.694	5057.63	1.2453	-8.0935	-2.59371	-309.5
-3.36581	8.08637	-317.208	4812.66	1.19904	0.777512	4.19992	-312.516
-3.49253	-2.9153	-312.87	4988.62	1.19006	0.255521	-6.69583	-306.491
-8.21136	1.09873	-318.301	4925.83	0.978181	-6.09953	3.60214	-310.877
-7.30024	-3.52304	-318.252	4938.83	0.95856	-2.51449	-7.96863	-311.69
-5.00129	-0.339915	-317.624	4807.74	1.26331	-2.56788	-8.0836	-311.432
-11.1222	0.783786	-314.552	5046.72	0.94383	-9.28788	-3.7964	-309.621
-0.291075	-3.46546	-315.69	4896.46	1.06653	2.10334	-3.04589	-311.496
-9.33432	5.1798	-315.541	5063.45	1.19909	-8.54518	-3.02947	-308.819
-4.60011	2.61647	-313.711	4748.07	1.31895	-2.14529	0.45605	-309.362
-4.08267	-3.62884	-316.74	4875.4	1.14713	-1.8338	-1.8998	-311.518
-3.55441	1.3075	-314.73	4617.71	1.28974	1.39349	-3.03291	-308.218
-1.8568	-4.04564	-316.525	4612.88	1.44924	0.842222	-8.34878	-310.969
-6.85219	5.16922	-317.144	4884.59	1.00796	-3.35942	0.198561	-308.67
-9.64693	5.6655	-322.386	4911.98	1.19642	-7.17156	1.79621	-315.952
-6.33155	-4.81245	-314.452	4996.46	1.21942	-4.7296	-8.42825	-309.145
-6.22821	-5.71754	-317.541	4573.04	1.42499	-1.40346	-7.91143	-310.819
-6.73544	-0.945562	-316.255	4873.63	1.1509	-3.61235	-1.91991	-310.524
-6.74897	-0.133727	-317.236	4880.24	1.14363	-5.56604	-4.65092	-313.309
-9.32842	-0.935966	-313.46	4967.2	0.974293	-7.74313	-3.18558	-308.284
-6.62619	-2.51879	-319.481	4697.96	1.12882	-3.24439	-4.91782	-313.085
-6.72474	2.10863	-316.319	4732.2	1.16996	-3.10703	-1.4216	-310.561
-7.73476	-1.0617	-320.255	4521.49	1.14089	-0.483238	-2.62896	-316.691
-6.79166	1.0708	-314.313	4825.59	1.18364	-3.15901	3.82574	-308.054
-13.1637	10.1827	-317.461	4695.18	1.29633	-9.5549	1.71871	-313.292
-7.28031	-0.241127	-318.921	4775.46	1.28404	-0.786123	-5.26776	-313.339
-12.6611	-2.52125	-317.746	4790.66	1.30006	-8.31937	-4.93363	-313.002
-12.453	-5.21622	-317.684	4993.89	1.18711	-9.56413	-11.6439	-311.97
-11.1602	0.217875	-315.216	4904.01	1.1534	-6.2995	-1.16799	-310.68
4.00689	-3.19789	-206.482	4799.64	1.14378	5.3374	-7.37689	-199.04
4.76558	-0.0866089	-207.027	4665.56	1.01289	3.43471	-4.34041	-197.583
3.84844	-1.72861	-203.449	4628.19	0.959121	-1.11152	-4.61961	-195.709
-2.58473	-8.31519	-204.679	4667.56	1.23752	-2.46146	-12.9725	-197.639
4.06422	-1.8696	-204.48	4770.64	1.04152	0.961063	-8.48429	-197.049
1.7788	-0.716246	-203.273	4663.06	0.960909	2.16288	-8.14942	-197.201
5.54469	4.45925	-204.867	4586.36	1.15564	2.71785	0.953313	-197.75
3.02405	-0.860799	-200.704	4820.83	1.2179	1.30934	-5.88485	-194.067
1.88042	-4.70727	-203.046	4691.11	1.23027	0.585225	-4.46196	-194.677
-1.51639	-2.15378	-205.703	4778.13	1.13815	0.794858	-4.87249	-196.857
1.71803	1.5581	-204.939	4708.6	1.22547	1.94341	2.32964	-196.636
1.65147	3.77647	-204.685	4792.27	1.14458	2.73864	0.574645	-195.709
1.6377	-0.948761	-205.12	4680.67	1.05302	-0.742573	-5.7801	-196.96
-5.49118	-1.52611	-203.435	4955.71	1.02408	-6.3032	-3.45144	-195.242
5.20059	0.874085	-205.608	5115.51	0.88701	3.86369	-4.46878	-197.118
2.38962	-1.3385	-205.51	4908.47	1.15465	4.27459	-7.30627	-197.185
3.73169	2.09055	-204.23	4690.59	1.258	2.78895	-4.2255	-197.692
-3.50028	5.42339	-200.14	4929.42	1.01915	-5.0318	-0.662853	-190.93
0.70542	-4.67528	-204.251	4858.31	1.2666	1.24709	-8.55121	-195.962
0.0658178	-0.862275	-200.676	4929.09	1.14657	-0.983577	1.67805	-193.684
5.90884	0.651043	-205.936	4778.89	1.1266	3.16245	-4.84388	-196.912
2.19106	-0.875316	-207.427	5003.71	1.14189	3.91302	-5.69779	-198.489
-0.273113	-5.93455	-205.326	5095.67	1.16244	-1.38845	-8.45181	-197.846
2.48558	6.80753	-206.58	4854.96	1.37973	2.37239	5.54094	-197.571
-3.9615	5.75691	-206.083	4949.21	1.11224	-5.93295	-0.128006	-197.307
-0.457526	-0.537984	-201.868	4944.7	1.23239	1.86332	-3.6941	-194.395
-3.99373	2.51621	-204.892	5178.24	1.17607	0.632958	-0.157901	-197.2
2.33549	1.23491	-202.742	4870.01	1.29062	1.38685	-4.19106	-196.126
0.783417	0.110722	-202.218	4871.24	1.26102	0.184413	-3.51086	-195.006
-1.26825	0.798057	-199.486	4742.02	1.36409	-3.38365	-5.56148	-192.193
3.17008	-3.21056	-203.098	4928.36	1.37457	3.33457	-5.29354	-195.1
0.83115	1.62306	-204.706	4770.27	1.44313	2.65424	-2.5159	-195.417
0.182691	2.95836	-205.323	4841.21	1.24029	-0.764102	1.7983	-198.238
-0.22661	-0.728179	-206.449	5105.16	1.08079	-2.72252	-4.56979	-200.372
2.35222	1.89875	-205.828	4817.47	1.16298	6.36772	-1.26604	-198.413
2.73876	-1.13022	-204.579	4963.06	1.08362	-0.79412	-5.41422	-196.095
3.80058	2.0123	-205.864	4905.56	1.04448	3.08003	-0.568617	-195.957
0.430215	-0.335609	-204.524	4814.62	1.06961	-0.434521	-4.1726	-196.9
-10.1108	2.17629	-206.502	4920.83	1.16539	-11.3322	2.4662	-196.412
-8.48103	3.12555	-96.4274	4799.72	1.1847	-6.9698	-3.56696	-98.0918
-3.61949	11.4681	-96.81	4749.66	1.13902	-2.23264	9.78582	-96.8984
-9.98143	7.68137	-95.2121	4662.8	1.15915	-10.5314	6.45482	-96.2752
-7.49401	10.7009	-94.9311	4814.73	1.19128	-3.72898	9.07899	-95.4291
-8.71416	4.04835	-96.3433	4870.43	1.07637	-8.32583	-1.00517	-97.0506
-8.6262	9.68174	-97.4422	4853.6	1.03792	-6.73895	5.12118	-98.4242
-9.83909	4.04835	-100.104	4775.15	1.09838	-8.50982	3.40838	-99.2643
-5.14831	8.76115	-95.7588	4692.39	1.3245	-6.41287	3.62213	-97.6506
-11.9316	4.13287	-98.625	4793.93	1.08682	-8.31562	0.0904226	-99.8532
-7.77807	9.95621	-97.0919	4811.56	1.25641	-5.71317	7.47008	-96.4045
-3.24057	9.33949	-100.312	4515.53	1.40025	1.4849	7.46959	-100.111
-7.67018	7.0339	-94.7033	4712.27	1.19587	-6.16799	2.5632	-95.8528
-7.21204	-0.248016	-97.6276	5039.75	1.09177	-8.24974	-3.07259	-97.0022
-7.95559	3.95879	-96.6724	4914.15	1.16464	-7.30221	0.615797	-96.8736
-14.5033	10.1283	-97.9649	4705.9	1.20695	-14.1425	8.19967	-99.3473
-8.39245	5.0601	-96.4262	4995.31	1.07606	-7.30769	1.83663	-96.0653
-9.24476	8.52532	-98.5861	5049.4	0.784214	-8.47445	8.37221	-99.2576
-8.3254	4.24273	-96.968	4820.72	1.15635	-6.77001	3.68537	-96.4773
-11.3966	12.1646	-97.6746	4734.86	1.19974	-12.475	9.16449	-98.5884
-11.7333	9.22385	-96.9939	4839.61	1.17353	-9.75457	3.98087	-97.8288
-9.46153	4.98911	-97.271	4912.02	1.04671	-8.43256	3.05161	-98.523
-11.1027	6.38728	-96.2772	4660.75	1.22843	-7.46399	4.05389	-96.3727
-13.3648	5.53608	-94.7463	4676.36	1.20014	-11.8261	0.85188	-94.5263
-11.4688	4.1202	-99.5017	4696.82	1.17457	-10.6731	-0.971213	-100.9
-6.85293	9.75482	-97.7248	4550.15	1.44641	-5.31937	7.34176	-97.2206
-12.6228	3.67817	-94.4451	4690.81	1.19126	-9.96796	1.90435	-95.7639
-8.52704	7.89408	-95.6422	5076.3	1.14295	-6.2904	5.18706	-95.662
-14.3985	5.56868	-95.0375	5111.99	1.15924	-13.7553	2.55281	-94.2369
-9.71557	8.981	-97.8062	5192.24	1.18015	-11.2921	5.12869	-98.2093
-8.53307	6.4248	-97.0943	4797.58	1.48135	-8.13213	1.04441	-96.6392
-6.74233	6.50145	-97.3168	4747.19	1.02699	-6.91702	4.34976	-97.5586
-7.61924	5.73513	-95.6878	4889.17	1.12962	-6.79935	3.88516	-97.9052
-9.38095	7.44652	-97.3348	5130.07	1.24242	-10.0743	4.6417	-97.4854
-10.383	10.4367	-98.4078	5157.15	1.30353	-6.42357	9.79905	-97.3487
-7.8723	1.2578	-98.2244	5201.63	1.24127	-7.91481	-1.58424	-98.5673
-8.27386	0.701483	-97.2124	5030.9	1.23728	-7.84567	-0.278096	-96.6707
-10.4696	7.4945	-96.7955	5097.94	1.01401	-10.5949	2.50791	-97.8188
-6.95811	5.57213	-96.7783	5193.58	1.1235	-7.88621	2.31187	-97.2622
-11.4909	5.12936	-98.573	4982.36	1.21376	-12.3394	-0.463923	-97.9871
-7.41749	4.56468	1.62085	4801.43	1.45986	-4.24962	-0.0250354	-3.26725
-7.59255	3.45734	3.21512	5027.01	0.993849	-8.33106	-1.16633	-1.37052
-11.0664	7.03783	6.37524	4994.43	1.13013	-10.6665	0.380206	2.18022
-6.59987	0.797441	2.57266	4942.22	1.17949	-5.73581	-3.33912	-2.99172
-13.0792	5.28843	2.49121	4715.42	1.31406	-11.3507	3.06244	0.204486
-14.1976	1.48207	4.2931	4643.87	1.32744	-10.7342	-3.37449	1.35013
-16.304	7.20121	4.16703	5075.39	1.05355	-15.6351	2.10063	1.65805
-13.9063	5.28191	2.0474	4722.41	1.24627	-13.7677	3.13047	-0.172132
-6.92108	6.80766	-0.0345078	4867.46	1.36196	-3.245	0.632712	-3.1114
-8.10322	1.0986	3.26729	5066.32	1.07544	-8.83564	-1.16067	-1.19161
-7.64557	4.92502	3.36671	4835.93	1.25073	-10.3223	-0.12081	0.377782
-11.6633	4.60343	-1.66306	5005.81	1.02388	-14.4128	-2.5597	-6.56851
-14.1764	9.57446	2.08244	5040.61	1.07922	-16.213	4.18841	-0.473873
-5.51578	6.84124	2.20607	4899.75	1.16857	-4.29114	1.87562	-1.29585
-10.7268	2.67479	5.67144	5148.39	1.14196	-11.4048	-2.54832	1.91214
-11.0351	2.07947	0.178383	5009.38	1.2402	-10.4016	-4.43434	-3.52037
-4.85846	1.15802	1.8311	4892.94	1.29387	-5.86744	-2.10931	-1.51554
-14.4548	5.69072	0.632843	5077.26	1.20038	-11.3528	1.39171	-3.21835
-10.6241	2.09977	3.25259	5291.29	1.2917	-9.2156	-2.26598	-1.6
-7.08224	7.23197	-0.791771	5193.85	1.1645	-5.57293	4.44953	-5.27764
-12.0106	5.05124	1.04234	5150.6	1.13583	-10.0854	1.69435	-0.485734
-12.1122	-2.28283	2.76209	5110.76	1.20969	-9.7192	-8.69497	-1.86403
-11.5062	2.86781	0.643291	4563.36	1.34982	-8.26026	0.0664945	-2.20075
-9.63204	8.33045	6.39313	4541.6	1.2528	-9.67215	2.41176	1.59681
-15.3961	-3.27724	0.700401	4373.72	1.19548	-14.7632	-7.66667	-3.5055
-6.53897	7.40162	7.45413	4330.85	1.23593	-11.0877	2.40635	5.10834
-10.8626	2.91284	1.76078	4266.73	1.41705	-8.6727	-1.90681	-0.92895
-10.357	-0.0367842	3.95646	4709.33	0.963219	-8.31316	-4.38113	-0.862709
-11.1882	1.19727	4.57299	4471.73	1.1132	-10.8629	-1.74786	1.46535
-10.3201	3.84155	-1.8546	4119.4	1.33716	-15.3408	-0.587809	-6.00448
-8.53737	8.15022	2.82662	4413.95	1.0679	-4.14591	3.8349	0.578941
-5.68863	6.74848	1.26886	4436.39	1.0472	-5.0454	1.84173	-4.28721
-7.0382	5.57151	3.78371	4460.86	1.15769	-6.1937	2.09787	1.67433
-12.0155	0.683644	4.51223	4523.17	0.985316	-4.88042	-1.70733	-0.671975
-8.80987	3.88202	6.27948	4354.95	1.05593	-10.0146	2.1349	1.27947
-11.1814	-2.01009	3.02869	4139.66	1.1269	-6.31648	-1.51646	0.489562
-14.7154	6.95135	0.808037	4423.56	0.866633	-13.0922	2.63228	-3.30979
-13.1398	-0.418159	1.78765	4424.3	1.1461	-14.407	-5.39153	-1.6867
-5.35056	3.14129	2.62358	4142.57	1.29159	-4.78582	-2.34804	-1.87042
2.14726	6.98026	100.668	4722.02	1.34677	-2.60134	4.35437	92.4845
2.69656	5.43901	100.87	4565.55	1.48201	1.2653	2.41078	93.7446
0.341392	5.13613	100.009	4691.38	1.29674	-5.57822	1.86953	92.9894
-6.16535	2.73802	103.007	4599.76	1.24628	-12.2387	-1.48182	95.1821
0.573415	-0.996002	102.908	4701.03	1.26844	-6.97337	-4.76158	96.8788
2.09473	1.02627	101.539	4725.08	1.12803	-2.96654	-1.28363	93.2681
2.03937	-0.341761	102.184	4570.58	1.31091	-3.55355	-0.367842	95.2105
0.45728	5.02873	99.1545	4762.82	1.12068	-4.30885	3.23369	90.8682
-7.84647	3.9332	106.393	4787.84	1.17816	-12.445	0.929754	98.733
-0.703451	5.18989	101.065	4814.03	1.38905	-4.87052	2.02608	93.4491
-4.24728	1.36803	104.049	4958.3	1.24654	-7.48564	-1.67682	97.5434
-9.20712	1.68297	100.159	4683.68	1.53228	-13.7589	-2.10113	93.2218
0.0985422	3.92139	103.105	4668.75	1.2601	-5.07314	0.681614	94.2738
-3.71213	2.65953	101.349	4832.76	1.16471	-11.484	0.761642	93.7758
-5.14646	2.96143	101.355	4786.69	1.21122	-7.91598	0.170634	94.036
-4.11035	-0.428123	101.768	4559	1.32292	-14.894	-1.83798	94.0032
-2.9885	2.96242	101.951	4653.7	1.22894	-9.18676	-0.796027	94.2463
-5.0494	3.84585	101.361	4688.65	1.35502	-12.2484	0.210125	94.4409
-4.23941	3.94538	101.099	4624.22	1.16465	-9.98438	0.736299	94.5763
-2.62312	0.585594	100.523	4688.53	1.48512	-8.52802	-2.51953	94.1284
-1.35794	1.56659	105.56	5039.9	1.15456	-11.5988	-2.54321	98.3701
-3.71065	2.2928	98.5332	4915.92	1.30016	-11.1556	-0.533863	90.8834
-6.20312	-0.208403	105.499	4905.22	1.23446	-18.9961	-4.45648	98.0862
-6.45618	-4.1929	97.9175	4698.62	1.40534	-10.4357	-6.8942	91.2681
1.6933	-0.0537615	104.737	4918.04	1.29497	-3.77228	-3.60989	97.4775
-1.3107	2.85994	100.329	4957.28	1.31545	-2.74196	0.910378	93.2436
-3.4523	4.14677	102.427	4876.01	1.33362	-10.2821	0	94.5616
-3.74239	3.92852	100.885	4851.23	1.33652	-9.69189	-0.824814	94.3575
-3.96297	2.82869	100.383	4902.94	1.23683	-10.5782	1.14652	92.6486
1.51467	4.15255	104.415	4870.23	1.42275	-4.13791	3.89469	97.258
2.94113	2.3906	101.473	5002.2	1.2883	-6.70198	1.20551	95.3101
-4.02817	-2.4953	102.455	4765.55	1.19338	-8.67454	-7.38882	94.3948
-0.472412	3.97269	102.013	4578.36	1.26561	-6.26992	-0.788215	94.1908
-4.03469	-1.87083	99.4151	4635.96	1.33046	-7.47537	-3.87212	92.1689
5.63339	3.24833	101.229	4560.47	1.31113	1.62724	-0.602325	94.9521
-6.91752	-3.9487	102.369	4571.79	1.34434	-15.5821	-7.07954	94.9619
-1.07265	2.07886	101.108	4875.8	1.03367	-10.918	1.49566	93.981
-1.98487	-1.40063	101.478	4615.81	1.22415	-8.91579	-5.4686	93.5717
-2.53171	1.10217	104.665	4461.74	1.40297	-13.419	-1.77917	95.7811
-11.3308	-0.303254	203.723	4743.31	1.45304	-15.429	-2.74048	194.439
-8.98309	0.748601	204.176	4772.8	1.37481	-14.3017	-2.18337	193.225
-7.54174	1.37701	206.003	4781.3	1.20798	-9.07407	2.3286	195.082
-13.4386	3.85434	204.476	4700.37	1.40764	-18.7878	2.99508	194.241
-11.4118	5.26432	205.776	4642.77	1.56921	-17.1429	3.87212	194.713
-15.6595	2.76238	205.458	4451.54	1.70999	-19.567	1.42019	194.393
-11.3	1.84659	202.222	4623.7	1.70316	-17.9233	0.197084	192.791
-6.79634	-1.44578	205.409	4556.4	1.48933	-7.85274	-2.33174	193.458
-15.2863	3.27625	202.775	4841.85	1.27379	-17.3894	3.47315	192.857
-6.21985	2.50292	204.498	4698.1	1.54191	-11.1602	1.06563	193.373
-5.95079	0.575506	205.222	4696.78	1.4001	-11.5424	-2.42376	194.692
-18.8038	2.61512	205.498	4737.05	1.51263	-23.0679	1.03426	193.793
-7.56044	2.6412	203.098	4539.22	1.48231	-12.4732	0.303931	192.991
-10.9171	-0.0524082	202.975	4875.61	1.31666	-12.4578	-0.796396	192.766
-9.71508	1.51627	204.746	4684.19	1.6354	-10.915	1.66076	192.835
-19.9061	-1.21252	205.104	4751.5	1.44887	-22.3169	-0.17168	193.019
-7.03771	3.50114	202.316	4830.94	1.21818	-10.8051	2.91124	190.785
-14.6267	5.20022	204.424	4992.29	1.4996	-17.47	1.82438	191.787
-13.2512	2.31654	205.927	4623.93	1.70385	-16.6678	2.0227	194.686
-12.165	1.33506	204.785	4590.53	1.74069	-18.9585	-0.188288	193.903
-12.0682	5.42659	204.814	4886.4	1.40536	-15.6211	3.56382	195.042
-6.31285	-0.0223904	203.879	4870.04	1.39542	-5.86578	-1.10556	191.171
-12.9176	3.43126	201.852	4691.58	1.50501	-17.6241	2.79031	191.286
-13.8536	-1.32829	202.637	4811.2	1.30457	-21.6383	-1.94058	191.934
-14.5799	-1.50089	203.817	4822.56	1.25499	-25.4905	-2.29618	191.27
-9.0104	-0.989974	206.155	4951.21	1.22452	-13.0326	-1.73218	195.789
-10.8379	6.27828	203.941	4836.36	1.40405	-17.9513	4.50612	192.269
-9.77696	5.43065	203.36	4672.47	1.5334	-14.7187	4.01237	193.412
-7.18103	2.17334	205.99	4770.32	1.50915	-9.75636	1.42542	195.39
-13.0359	0	204.481	4621.18	1.36895	-18.0812	-1.55693	193.759
-10.2986	-2.61734	206.083	4689.42	1.42945	-14.4347	-2.29188	195.432
-11.2551	4.98284	203.804	4911.91	1.44956	-18.0314	4.22864	192.065
-9.66833	-3.54223	206.367	4843.4	1.30669	-7.14573	-6.02984	194.136
-7.17771	-0.138771	203.348	4572.92	1.43608	-10.4144	1.13699	191.219
-11.3474	0.219229	208.26	4846.93	1.21065	-13.5887	-0.266962	196.85
-9.40703	-1.40444	203.919	4327.69	1.55948	-19.0085	-0.780403	192.121
-8.75783	1.44676	202.842	4465.66	1.21662	-17.3255	-0.374239	192.097
-13.9172	1.61863	202.629	4299.52	1.28004	-19.4048	0.0164852	190.617
-10.2366	5.20268	204.896	4667.07	1.00675	-22.8507	4.00062	194.13
-5.67054	1.27293	308.395	4528.78	1.43666	-4.9714	-1.44418	299.414
-11.2657	-2.90041	306.048	4578	1.36591	-9.46959	-3.39571	297.136
-8.40512	0.0560989	304.614	4655.58	1.38944	-15.5329	-1.61217	297.041
-7.01876	-2.51805	307.732	4741.17	1.28088	-18.018	-1.20281	301.55
-4.96205	-4.00898	306.012	4429.63	1.5039	-3.73224	-3.25792	298.799
-3.51307	0.460479	307.189	4620.74	1.33309	-6.13244	-1.32601	300.34
-4.76521	-0.663099	305.371	4594.57	1.42439	-13.7506	-3.45168	297.727
-6.36354	-1.89088	306.648	4807.42	1.35086	-9.52353	-3.42111	297.428
-5.22569	3.47358	305.409	4807.67	1.31469	-10.4991	1.29809	297.809
-7.45427	3.82814	308.692	4552.07	1.36463	-14.5059	1.85385	301.639
0.294027	1.85606	306.24	4462.18	1.38831	-12.0339	0.548872	297.16
-5.98229	-2.32257	307.313	4508.54	1.61015	-12.4525	-0.103033	299.646
-7.71299	0.98616	305.607	4557.11	1.56133	-12.5529	0.461771	299.672
-2.20976	2.66741	305.553	4474.09	1.41109	4.05278	-0.454143	297.882
-12.7137	-1.69195	303.326	4495.91	1.35608	-14.9793	-3.98013	296.094
-10.9705	3.45205	308.154	4441.85	1.41696	-22.0636	3.3767	300.431
-7.7761	-0.819955	307.483	4405.42	1.59355	-10.6015	-2.51012	299.718
-4.25774	-2.17039	308.624	4367.39	1.32233	-7.45611	-3.15895	302.014
-9.23332	-2.74565	306.755	4445.84	1.3902	-7.64686	-3.55822	300.745
-5.94243	-1.78065	305.61	4264.88	1.70342	-14.7076	-3.96549	298.064
1.86197	-1.70622	307.017	4464.42	1.37629	5.42253	-0.272129	300.816
-12.0228	-4.82931	308.57	4337.48	1.52301	-16.4381	-5.06576	300.952
-6.56025	-3.88079	306.795	4369.01	1.68824	-13.5223	-8.25743	300.058
-2.6257	0.556561	310.296	4662.95	1.23807	-7.94969	0.426586	302.428
-7.21794	4.41422	307.15	4389.37	1.38997	-12.0544	2.45193	300.042
-7.02738	1.71717	309.207	4607.05	1.39843	-14.9001	-1.26093	300.846
-4.28074	0.0499477	304.239	4274.47	1.82656	-12.4741	-1.11534	297.625
-5.93812	3.91241	309.787	4528.19	1.63413	-13.1327	2.10605	302.347
-10.3275	0.553854	303.545	4594.95	1.57188	-15.4316	-1.35579	295.167
6.1902	0.0946054	305.113	4588.47	1.54168	-1.74177	0.276619	297.811
-6.46651	-1.76699	304.534	4501.59	1.45842	-10.8981	-0.538353	296.725
-10.1609	3.70905	309.829	4560	1.59845	-16.8853	2.81011	302.092
-5.91622	-1.4165	306.738	4526.71	1.61377	-5.40395	-3.70425	299.616
-3.08803	3.15827	307.437	4636.36	1.32281	-5.89722	0.543766	299.149
-6.47488	2.31913	306.825	4433.71	1.59176	-19.8323	2.35382	300.308
-9.90245	4.60823	309.084	4659.83	1.49218	-24.2819	4.04128	301.763
-1.85705	7.86074	308.106	4631.84	1.48597	-8.94354	6.91395	301.419
-4.05684	3.20933	308.525	4293.09	1.61343	-9.35339	1.35511	299.092
-6.36895	2.19118	307.882	4460.42	1.5535	-12.3295	2.19715	301.26
-8.6182	-2.49591	407.784	4310.63	1.78798	-18.5944	-0.529188	397.572
0.263025	-3.78779	408.717	4326.68	1.67597	-17.8021	-4.80729	398.266
-2.6957	-3.84105	406.434	4295.29	1.60912	-13.259	-5.82026	396.939
-0.992927	-6.66249	408.757	4408.97	1.47699	-11.2293	-6.32878	398.625
-5.9257	-3.08384	405.937	4295.84	1.49543	-8.79892	-3.27441	395.627
1.32915	-8.37424	406.946	4129.6	1.72003	3.39534	-4.48638	399.204
-7.36225	-0.347912	404.319	4476.97	1.4219	-21.0191	-0.193578	393.964
-5.20096	0.322938	407.05	4129.22	1.71572	-13.1377	3.05893	397.132
-7.66624	0.586455	408.291	4234.19	1.66273	-19.396	2.26813	399.229
-8.00935	-2.05635	408.682	4352.46	1.48291	-16.0068	-3.72492	399.001
-9.77487	1.18706	410.434	4352.04	1.48513	-27.0435	2.18146	401.553
-7.76626	-3.68592	406.193	3924.1	1.89855	-9.75254	-3.498	397.327
-3.34601	0.499723	404.573	4213.47	1.46286	-17.1574	-2.45476	394.366
-3.05063	-4.36883	410.131	3827.71	1.74824	-11.7412	-2.38999	402.731
-7.04706	3.19518	404.882	3961.15	1.66994	-20.9338	3.68125	398.352
1.40321	2.59494	407.503	3960.77	1.75275	-8.1218	0.577782	400.254
3.70511	0.281848	409.498	3989.51	1.71198	4.73728	-0.353448	401.445
-5.89703	0.0232515	404.314	3990.31	1.52876	-16.8088	-1.52882	395.608
-5.91106	3.65664	405.136	3794.03	1.66957	-19.915	4.84678	398.159
-3.04657	-1.42794	411.516	4077.62	1.52088	-10.0896	-2.33543	402.282
-3.76183	-4.90091	406.232	4101.51	1.36521	-6.60547	-2.75555	395.017
-8.09596	-2.7812	405.652	4143.64	1.55412	-19.6728	-2.96408	396.421
-7.09307	2.26586	407.912	3880.91	1.63526	-15.1496	4.93849	398.103
-9.68715	3.51295	403.85	3826.32	1.79591	-19.5288	2.40463	394.776
4.90546	0.66925	408.911	3916.82	1.53922	-4.12333	-0.91782	399.953
-0.779726	-3.80821	410.392	3852.52	1.56953	-16.6189	-5.13877	402.913
-0.917759	-3.03266	406.934	3695.97	1.6774	-3.53725	-2.59531	401.162
-0.212216	1.84856	407.46	3668.33	1.53652	-19.3637	2.09331	399.36
-5.52464	2.07861	411.192	3701.23	1.52876	-13.757	3.40081	401.93
-3.78176	5.46805	404.419	3909.06	1.38812	-14.3664	8.13022	393.092
-4.93154	0.678723	411.693	3972.41	1.51096	-12.6668	1.3663	401.46
-10.3407	3.50397	409.958	3818.78	1.72551	-31.4247	5.25706	401.512
-6.41619	5.62638	408.513	3947.3	1.68022	-6.62976	5.15138	399.196
-0.518423	-2.96672	407.853	4047.91	1.68659	-15.3648	-4.79523	401.991
-6.90669	5.37098	408.557	3866.3	1.63444	-16.9204	3.30602	399.783
-4.27398	-1.40161	409.289	3773.8	1.69159	-18.7779	1.90767	402.322
4.42862	0.0339546	409.056	3886.66	1.49696	-6.40764	0.212893	400.764
1.21818	-0.901274	407.085	3896.54	1.57938	-6.5314	-3.00855	398.726
-5.51615	3.0633	404.847	4005.31	1.44779	-18.4361	2.52704	394.819
0.86695	0.569847	501.735	3535.77	1.80817	-10.5292	4.79166	497.33
-2.64821	1.77524	503.536	3576.31	1.7716	-5.96919	3.31617	500.479
-4.7379	-4.14837	506.255	3207.94	1.83664	-10.6849	-2.29575	502.045
-13.6715	-3.58258	503.875	3573.04	1.64642	-27.5566	-3.27275	498.343
-6.54684	1.30049	506.224	3344.26	1.56551	-14.093	5.34675	500.55
-10.192	-5.02098	504.665	3384.57	1.66974	-23.2854	-3.73648	500.264
-4.37916	-5.8199	503.377	3320.14	1.74059	-10.8638	-6.33832	499.462
-4.25294	-6.36797	505.486	3514.28	1.42396	-12.5259	-4.38427	500.983
-14.7705	-8.15083	503.597	3506.94	1.53111	-25.232	-6.55392	499.995
-6.31728	-0.529495	505.143	3639.24	1.56732	-10.5178	4.60368	498.459
-4.11245	-0.198069	503.393	3695.81	1.52857	-8.02215	0.0516701	499.213
-11.5462	-5.65184	503.915	3786.36	1.42522	-12.5639	-3.42966	498.04
-13.6942	-4.14714	506.291	3922.37	1.38813	-17.0655	0.727748	501.268
0.418282	-7.29938	501.915	3676.9	1.81166	-10.7501	-4.88424	496.357
-10.2985	-2.973	502.232	3569.82	1.63078	-27.4679	0.0260196	495.234
-5.7996	-4.6444	501.787	3729.36	1.83639	-4.38015	-1.71243	498.512
1.26973	-3.26481	503.874	3662.26	1.71314	-6.73987	0.813496	500.471
-5.35007	0.931046	502.463	3610.32	1.81909	-2.80372	3.8683	498.996
-6.59027	-1.78975	503.608	3827.09	1.49402	-9.00997	1.56124	498.279
-0.965492	-3.97134	502.766	3765.75	1.83621	-16.0287	-0.246171	496.322
-0.441533	-3.09135	504.644	3694.22	1.77403	-6.45365	0.610999	497.59
-3.92102	-2.56001	503.093	3796.22	1.68028	-1.37984	-0.480839	498.603
-0.679708	-5.39079	503.662	3604.41	1.86643	-6.88165	-4.42191	500.775
-10.3436	-2.70358	503.678	3641.3	1.63197	-21.0145	1.5712	498.328
3.0601	3.95977	505.708	3354.75	1.8733	-5.53386	4.88442	502.363
-11.2814	-7.22877	502.428	3596.09	1.70916	-17.7666	-7.14087	497.59
-3.8878	1.26579	503.854	3656.19	1.77859	-3.93461	4.67134	500.567
-7.0884	-1.75863	505.44	3684.57	1.68486	-20.3261	4.08944	498.847
-6.95787	-3.61924	502.438	3773.58	1.54462	-15.2197	-1.9463	497.428
-7.0275	-5.10992	504.398	3744.47	1.72004	-11.8611	-3.68131	499.613
-2.8111	-3.97343	504.341	3932.18	1.65669	-12.4097	-0.552931	499.186
-1.68494	-3.47211	501.51	3814.26	1.64499	-9.3048	-0.540936	496.3
-1.65922	-1.47961	502.55	3778.65	1.60403	-0.0353079	-1.95928	497.971
-5.10107	-5.35142	502.295	3755.78	1.63478	-8.39799	-2.36329	494.446
-0.477333	-5.84585	502.9	3662.63	1.67949	-13.2598	-4.00751	497.995
-0.472658	-4.99994	502.095	3682.02	1.61325	-3.0291	-4.70739	497.473
0.274097	-2.25355	507.577	3897.46	1.62794	-6.40457	0.0840869	503.195
-3.47715	-3.40887	501.89	3766.36	1.55783	-14.5764	-4.13182	497.779
-8.87618	-4.95836	501.541	3657.61	1.62442	-11.8494	-4.12463	495.454
-7.20638	-9.51148	600.157	3401.39	1.79385	-14.4467	-1.06317	602.129
0.296611	-10.1363	601.083	3381.64	1.77711	-9.72978	-2.02842	603.753
-5.70954	-3.59058	598.706	3449.61	1.68742	-10.8541	1.1758	599.453
-9.55786	-3.6249	602.213	3685.57	1.77668	-9.3206	-0.190318	604.003
-2.88258	-9.00855	600.246	3567.12	1.68911	-25.4073	-3.73827	603.263
-5.94612	-2.56862	601.23	3460.49	1.94076	-5.82838	1.83859	604.039
-4.45925	-2.66076	602.215	3635.01	1.80432	-3.37695	2.3449	604.967
4.0673	-4.51646	600.77	3566.43	1.58689	8.55029	6.91216	603.383
2.94273	-1.15593	602.171	3386.87	1.73963	4.69066	-0.566833	605.351
-5.27072	-8.20435	601.588	3218.31	1.79097	-6.89851	-6.09123	602.695
-2.53737	-6.43022	601.869	3489.59	1.64147	1.85422	-5.18946	605.313
-1.48207	-6.19241	600.548	3513.7	1.55631	-1.96765	-1.45956	604.362
1.83982	-5.20379	599.591	3450.63	1.66999	5.21093	0.318509	602.085
-8.89882	-7.04755	603.739	3517.8	1.55314	-16.8687	-2.76619	605.538
2.26401	-1.7681	599.758	3190.1	1.90726	8.58289	2.50938	604.415
4.18109	-8.2399	599.239	3135.06	1.82965	2.35308	0.061512	602.259
-0.393308	-2.62299	600.965	3475.29	1.50559	3.91622	0.300671	602.033
4.55164	-10.2778	600.042	3442.57	1.80925	-7.85311	-6.1953	601.997
-11.5508	-7.60916	601.165	3419.64	1.57318	-7.31088	-4.04866	600.685
-1.54383	-9.26211	601.595	3301.85	1.87823	-2.49726	-3.6233	604.845
-1.6671	-3.31008	603.659	3373.48	1.79385	6.31322	2.78342	604.811
-2.85994	-4.8763	599.387	3422.47	1.59673	-1.31992	1.40684	599.973
-0.620287	-13.1208	599.86	3353.73	1.73746	6.33512	-7.79314	601.433
-0.334502	-5.27158	601.668	3381.17	1.63685	-4.68371	-1.61303	603.43
2.69336	-0.531833	599.598	3378.99	1.86413	0.00110722	3.40875	602.928
4.44879	-9.54322	604.088	3504.55	1.73944	-1.36126	-6.97964	606.618
-3.01852	-13.9368	604.248	3612.93	1.78963	-7.1806	-13.2376	605.776
-2.5557	-6.00382	601.55	3337	1.92517	-8.95246	-0.263702	604.216
2.28074	-8.17371	601.492	3357.12	1.78333	3.08815	-1.96254	604.185
-1.64668	-7.8915	600.344	3321.09	1.70335	-6.05321	-4.56111	602.521
4.47414	-9.36237	603.668	3507.76	1.61991	10.0858	-6.22022	604.458
-4.01194	-6.2479	603.175	3453.91	1.65539	-15.9744	-2.71723	603.173
4.09116	-3.15286	600.726	3256.6	1.72913	12.6932	1.22157	604.938
-2.13237	-1.4272	604.472	3288.05	1.71211	-13.1969	3.99034	610.837
-2.84579	-2.82217	600.316	3139.89	1.7421	-2.49997	-4.11558	601.302
0.283816	-3.4256	602.792	3253.56	1.40885	4.4205	0.338931	603.279
-5.64729	0.355539	604.513	3092.06	1.71935	-17.6458	9.53873	606.714
0.73839	-3.85975	602.72	3204.57	1.6364	-1.9562	1.04847	606.837
-1.5453	-6.65634	601.212	3242.88	1.52326	-5.62896	-4.26512	604.311
3.53165	-5.22667	698.454	2904.25	1.98914	-10.2083	2.06631	709.316
5.64237	-14.6205	694.163	2979.24	1.82359	5.76195	-8.91518	707.319
14.5199	-13.1392	697.974	2993.88	1.86219	17.8029	-6.01194	709.76
2.69152	-4.08107	696.054	2952.06	1.72917	19.6564	-1.43495	706.684
4.50858	-6.78391	696.679	2783.04	2.10662	-5.66322	5.64902	705.22
5.09356	-9.77118	696.868	2936.92	1.56111	10.6355	-6.94975	709.579
-8.66396	-10.6935	698.811	2788.44	1.96347	-14.1403	4.051	711.234
-7.48035	-13.5734	698.678	2959.75	1.93053	-9.40125	-2.76675	711.953
-1.39128	-6.85453	699.23	2824.48	1.80688	-7.4734	-9.73317	713.448
7.69011	-6.27373	698.38	2854.72	2.0271	0.0525312	2.80009	709.653
1.87033	-15.928	696.637	3099.36	1.72154	9.87366	-8.67454	708.55
-0.621394	-7.50225	696.924	2895.16	2.04804	-4.03457	3.79972	712.541
4.48053	-13.4262	697.526	3013.21	1.87224	5.32189	-5.79904	709.978
-0.0626192	-9.48872	695.819	2921.71	1.91118	-11.1037	2.43169	709.061
1.66857	-8.92908	694.365	2876.15	1.95449	-18.3701	-4.22557	706.846
5.60411	-0.400812	694.37	2984.66	1.81049	-3.12186	2.94815	705.026
-3.75654	-8.39528	695.94	2991.9	1.95255	-12.2827	4.44566	708.114
0.295381	-7.8338	699.373	3088.52	1.63595	-7.09516	-0.723012	710.337
3.46288	-7.95854	698.7	2924.08	2.0074	0.431937	3.31445	710.98
1.88928	-11.2749	696.652	2987.8	1.89188	8.67258	-6.10273	709.531
-1.50938	-13.5686	699.768	2983.56	1.68926	-15.556	-8.58646	714.71
7.85754	-7.29151	700.302	2906.94	1.80703	18.6848	8.32577	712.487
1.66144	-6.96611	699.234	2856.28	1.84556	-2.48152	-4.43114	710.395
1.75641	-8.91776	697.045	2909.01	1.98235	8.24322	0.614197	709.395
0.450883	-18.1177	698.112	2988.41	1.78669	0.317525	-12.619	707.831
-0.450391	-10.7628	696.956	2931.17	1.94095	-8.15428	-0.221443	708.578
4.04589	-12.1292	695.447	2818.97	2.12899	11.7704	-5.61537	708.903
6.90866	-14.024	697.392	2792.37	2.23454	10.1607	-1.87021	714.323
3.76429	-10.0642	697.664	2973.71	1.87837	-5.84739	-3.45322	711.065
-0.705173	-9.7718	694.643	3056.89	1.88092	0.849727	-6.57723	704.153
3.9877	-12.4798	701.137	3016.83	1.80977	34.3268	-7.60719	715.859
5.41576	-13.181	693.479	2704.52	2.09554	-7.20472	-3.27121	704.826
8.14788	-8.72302	699.05	2926.24	2.05444	3.70585	-2.599	710.077
2.15034	-16.5067	695.796	2986.61	1.84541	12.7475	-12.9577	706.128
5.09947	-6.61094	697.901	3038.17	1.84801	-1.80562	-2.07092	708.481
2.40118	-12.8565	694.638	2974.19	1.86221	14.8783	-3.78914	708.124
1.46595	-14.1072	699.428	3058.06	1.80538	-9.70985	0.261918	711.73
4.22575	-5.29458	697.895	2882.6	1.91318	5.83737	1.85293	710.913
-2.22858	-13.9984	696.164	3003.78	1.7626	12.6903	-0.995326	712.678
5.4881	-1.7943	790.93	2813.11	2.28287	15.1753	9.10242	815.093
-1.51602	1.93603	793.4	2882.93	2.21516	-3.47887	24.8472	819.676
2.22071	-5.27588	792.216	2878.34	2.22019	24.3947	12.1832	815.376
-5.0259	0.105555	793.652	2819.92	2.32645	7.89408	8.75771	818.177
2.50317	6.34152	790.552	3006.44	2.11683	22.4609	18.6887	818.16
7.44332	-3.58886	790.51	2751.55	2.26403	20.8144	21.0557	815
1.39374	4.9185	797.153	3009.42	1.99753	-2.21874	20.1145	824.842
8.33488	-6.25995	792.231	3032.27	2.10052	-17.8475	-2.39343	816.107
2.38802	-5.3342	794.398	2721.62	2.3965	2.12056	5.40592	821.985
0.0179615	-0.605032	793.613	3106.67	1.77067	-9.32294	14.8989	818.56
4.24974	-7.87772	793.495	2961.86	2.21132	14.283	5.15932	816.82
6.26684	-1.64495	795.818	3120.51	2.1559	4.58744	13.9116	818.759
-3.61617	-5.62195	794.098	3036.99	2.10018	8.53873	1.45058	818.734
-7.65714	-6.52224	793.841	3008.45	2.21564	2.97078	14.0774	821.417
10.4086	-8.60135	793.853	3071.2	2.22842	-10.6731	3.35062	817.775
0.874701	-12.8507	791.421	3027.19	2.05096	-2.05598	-6.46614	815.863
-3.05616	-6.50256	797.141	3149.42	2.04735	-11.9865	9.50496	820.888
4.76816	-1.47604	797.262	2866.39	2.3067	-12.1152	14.1791	822.528
-1.02467	-6.77309	795.272	2968.91	2.1246	-8.92016	9.31716	818.719
-1.50963	-15.6757	790.694	2908.42	2.00422	-6.10666	-7.41767	814.79
-3.8712	-10.6487	791.512	2903.41	2.34558	24.236	-8.62816	816.644
-5.58996	-12.0888	794.619	2994.85	2.10924	5.9252	-3.00228	817.832
-0.647598	-3.75678	791.914	3037.37	2.01683	-5.0152	9.76884	815.174
-1.90503	-9.93886	793.551	3139.53	1.93731	-17.3711	6.16799	811.883
0.267085	-9.00167	791.99	2862.1	2.30965	2.80236	-0.989913	813.533
4.50612	-6.24273	791.751	3057.9	2.06024	19.7342	4.78754	819.407
8.75377	-5.25189	793.655	2869.01	2.29003	4.42037	5.23627	817.408
6.23867	-2.22058	794.802	2916.46	2.11274	11.1618	5.94556	821.01
6.8998	-8.46257	794.149	3098.47	1.99508	-4.5474	-1.55373	820.861
2.86818	-5.98721	795.529	2797.85	2.50395	19.7931	0.287876	821.77
4.23818	-8.30387	797.726	2879.82	2.11436	12.0637	2.24697	820.908
10.0377	-11.7099	791.583	2655	2.17962	7.29508	-0.720059	814.72
6.58277	-7.47887	794.332	2745.86	2.01556	16.4118	7.88947	818.435
8.37031	-14.1801	793.728	2710.46	1.87668	-0.518546	-6.96021	817.377
4.64612	-4.59531	791.912	2650.54	2.11319	7.11841	13.0471	815.325
-4.98592	-0.99834	792.941	3050.55	1.70989	12.5953	12.8334	818.243
2.46331	-7.72283	793.227	2850.16	2.07262	-1.03537	10.2786	821.071
-0.0530233	-4.47918	793.695	2859.32	1.88706	-5.86019	9.52138	817.803
1.47924	-7.52279	794.843	2628.72	2.09419	6.3206	5.41896	816.979
13.2464	-11.4569	889.128	2366.24	2.35645	5.76158	10.7	931.59
0.638741	0.838655	883.053	2596.84	1.97881	4.97128	-1.28886	917.764
1.63179	-9.58861	884.188	2512.27	2.16506	1.60768	-7.16436	922.204
2.02522	-13.0696	883.873	2472.08	2.12539	11.3546	-8.51763	925.84
5.76675	-12.2985	883.569	2089.41	2.39372	3.26272	4.57618	919.18
0.0231285	-3.55466	886.814	2296.77	2.17764	23.38	13.8329	920.561
-1.55711	-2.21505	882.365	2394.73	2.04028	10.7287	13.8882	918.536
4.84665	5.68654	885.455	2558.11	2.25517	15.9622	17.4351	921.57
-3.44664	-10.204	886.55	2410.94	2.36679	7.99262	-5.55041	922.344
6.8405	-4.90041	884.701	2486.63	2.17974	-9.77721	4.70271	922.58
-3.61026	-6.33598	887.67	2552.62	1.94673	10.3196	17.8758	925.217
0.071969	-3.81362	885.141	2184.71	2.07791	21.1334	3.63739	918.719
4.66962	-1.90724	889.138	2321.63	2.11601	20.9347	13.5308	924.422
2.56579	-9.78656	883.864	2086.46	2.15485	7.5287	3.89414	922.508
2.41718	-16.64	885.375	2544.27	1.76062	22.1095	-6.17697	915.041
3.09258	-1.34601	886.323	2268.85	2.12063	36.748	11.4858	922.168
3.82408	-4.90915	884.677	2392.33	1.92978	-10.5624	6.88405	921.545
5.20576	-0.647844	884.874	2374.15	2.03322	-12.0677	0.142216	918.509
3.20748	0.313465	884.843	2386.26	1.92414	-13.436	12.5651	918.833
-6.4328	-7.81461	884.772	2262.74	2.24	-32.8252	0.663714	920.288
2.79535	-10.2741	886.482	2409.18	2.04685	16.1131	-10.5791	923.166
8.66889	-16.6969	886.19	2242.65	2.0613	13.0145	-16.6782	923.333
1.69343	-1.70351	885.442	2247.93	2.14961	32.2908	11.0402	922.945
-10.3734	-6.61783	886.511	2469.01	1.98019	-22.1471	6.80636	924.714
6.2709	-0.619795	886.714	2363.71	1.89167	-10.9004	17.5554	924.739
-1.10217	-5.05149	885.852	2172.16	2.37485	7.79788	3.71871	918.566
1.05087	-4.10531	889.663	2503.8	1.95771	-3.09817	11.3905	923.547
10.3014	-12.1521	882.481	2232.45	2.26512	21.5752	-12.4777	916.653
-1.94021	-4.13877	889.29	2425.33	2.03905	2.38999	5.12825	924.889
6.31298	-8.31236	886.231	2487.86	1.91608	-5.97201	1.32737	922.467
-7.48564	-0.485576	886.093	2459.04	2.039	-11.2169	12.2248	918.059
-5.82494	-6.69915	884.094	2150.88	2.54057	-21.7953	3.85508	919.824
-0.633697	-10.7634	886.882	2223.65	2.37899	16.1715	-6.17211	918.747
-0.0423203	-7.40075	884.674	2391.68	2.11338	12.4702	15.9577	926.574
-6.73987	-9.81387	885.726	2269.83	2.21507	-8.88781	10.8449	922.027
1.66464	-7.21856	885.085	2381.98	2.1042	-1.50385	7.88098	920.789
8.90103	-11.9689	882.381	2241.32	2.34338	20.5352	-5.28173	920.256
2.56333	-0.80064	884.399	2337.17	1.98019	16.8184	0.804884	922.67
7.60608	-7.83158	887.741	2460.1	1.93022	-2.85588	9.09123	925.265
7.15766	-9.82039	991.075	2180.62	1.99084	18.4407	16.209	1038.98
13.6266	-2.75217	989.66	1958.14	2.38239	25.8472	7.64588	1035.65
11.6029	2.56087	993.588	1980.79	2.35512	20.739	3.4924	1041.56
6.88799	-0.0810728	990.242	1879.34	2.55424	9.74215	19.9007	1039.47
-0.463554	-14.7764	992	1966.02	2.13656	0	1.33161	1042.77
9.27441	-1.89297	991.893	2209.97	2.12863	77.52	25.7147	1039.53
-6.98875	-6.66409	988.851	1927.66	2.43557	19.7143	11.2558	1039.55
-4.39331	-5.48035	988.329	2207.42	2.02564	-8.35837	-8.2693	1034.4
4.39983	13.6272	990.496	1815.74	2.52373	24.3356	26.5862	1032.53
9.2893	-2.60762	987.857	2126.69	2.22244	29.8486	6.89402	1034.79
11.0109	0.415821	987.294	2164.79	2.14151	38.5695	14.0531	1034.76
12.6688	3.08237	991.354	2038.43	2.16174	42.8541	22.6728	1038.54
4.49382	0.0246048	993.212	2160.79	2.08491	49.7018	17.1873	1043.29
10.0818	8.07173	993.732	2105.09	2.19317	46.5277	19.3103	1042.23
5.23406	3.87095	990.995	2071.14	2.26415	8.23941	18.9004	1038.2
-1.21277	-8.69078	988.536	1940.39	2.40405	13.1337	1.42849	1036.22
11.2135	-4.04958	992.088	2084.61	2.4223	48.1096	9.99558	1042.2
9.53928	-4.19832	994.643	2098.07	2.2232	7.92028	8.46706	1041.86
0.429723	-2.20164	991.45	2038.51	2.27357	-0.937812	8.4018	1040.78
-3.4913	-5.04854	992.628	2103.03	2.25317	9.21905	10.8765	1039.43
13.106	-9.20687	988.378	2120.07	2.3664	-4.35333	-2.33752	1035.6
10.4462	3.61408	989.213	2106.25	2.23931	24.8864	22.1414	1039.26
9.46177	-1.06686	992.572	2383.68	1.87075	16.2258	12.9234	1038.44
-8.70875	-3.26223	988.219	2104.31	2.3035	17.7903	11.7903	1038.18
4.24137	3.08704	989.998	1995.07	2.24681	26.6668	13.8183	1042.67
6.72301	1.10857	993.036	1864.63	2.43623	2.27275	10.1943	1038.99
4.15477	-1.48109	990.709	1850.64	2.34451	-7.81473	10.4156	1037.45
-0.430461	2.45445	992.403	1981.47	2.27008	15.7707	-8.20896	1035.16
7.46387	4.86203	993.161	1977.52	2.31655	24.1731	0.140493	1040.05
-1.66402	-6.48546	992.462	1848.66	2.31725	-9.25663	1.95651	1042.81
13.6537	-5.30615	992.763	2085.29	2.21272	38.9168	0.657317	1038.41
4.23055	-7.74547	989.834	2060.69	2.14022	38.4072	3.88774	1036.81
13.2364	2.83238	994.431	1891.17	2.2857	-1.08839	25.0098	1045.63
6.95541	1.42388	990.303	1919.46	2.47533	62.1504	5.78988	1036.23
-0.0108261	-10.5488	992.552	1845.85	2.46401	38.4263	-21.0908	1040.76
5.77881	-1.79996	993.881	2356.02	1.9639	2.98592	8.55699	1036.09
12.6182	2.53922	990.907	2071.79	2.16081	42.05	15.9901	1036.32
14.0709	-4.14443	990.908	2037.57	2.34556	27	-9.95547	1043.14
21.9086	7.10353	995.749	1970.68	2.2565	42.5755	30.2188	1040.87
