# Supplementary material for: Enhanced 4Pi single-molecule localization microscopy with coherent pupil based localization
Source: Commun Biol. 2020 May 8;3:220. doi: 10.1038/s42003-020-0908-2 (PMC7210115; doi:10.1038/s42003-020-0908-2)
Supplement: Supplementary file 3 — Supplementary Data [file 42003_2020_908_MOESM3_ESM.zip › Supplementary Data/Fig3de_script.m]

% script for generating Fig.3d,e
clearvars
load('data_Fig3de.mat')
%% generating xy profiles in Fig.3d
pixelsize = 129;        % nm
Ng = size(xpt_xy,1);
zoomi = 40;
xN = Ng;
yN = ceil(Ng/xN);
h1 = figure('position',[100,100,200*xN,210*yN]);
cm = [0,113,188;
    216,82,24]./255;
fwhmxy = zeros(2,Ng,2);

for kk = 1:Ng
    img = cat(3,imgxy_PR{kk},imgxy_CT{kk});
    [~,Iprofile,vx,vy,vx1,vy1] = getlineprof(img,xpt_xy(kk,:),ypt_xy(kk,:),recti_xy(kk,4),recti_xy(kk,3));
    ha1 = subplot(yN,xN,kk,'Parent',h1);
    for nn = 1:2
        Ipf = Iprofile(:,nn);
        xpos = [1:size(Iprofile,1)].*pixelsize/zoomi;
        bg = min(Ipf);
        f = fit(xpos',Ipf-bg,'gauss2','StartPoint',[1,50,25,1,130,25]);
        fwhm = [f.c1;f.c2]/sqrt(2)*2.355;
        fwhmxy(:,kk,nn) = fwhm;
        Ifit = feval(f,xpos)+bg;
        plot(xpos,Ifit,xpos,Ipf,'o','color',cm(nn,:),'linewidth',1.2,'markersize',4,'parent',ha1)
        axis(ha1,'tight')
        text(50,max(Ipf-0.1),['w: ',num2str(fwhm',3),'nm'],'Parent',ha1)
        ha1.XLabel.String = 'position (nm)';
        ha1.YLabel.String = 'relative intensity';
        ha1.Box = 'on';
        hold on;
    end
end


%% generating xy profiles in Fig.3e
pixelsize = 129;        % nm
Ng = size(xpt_xz,1);
zoomi = 40;
xN = Ng;
yN = ceil(Ng/xN);
h1 = figure('position',[100,100,200*xN,210*yN]);
cm = [0,113,188;
    216,82,24]./255;
fwhmz = cell(1,2);

peakflag = [1,1,1,2,1,1,1,1,1,1];
for kk = 1:Ng
    img = cat(3,imgxz_PR{kk},imgxz_CT{kk});
    [~,Iprofile,vx,vy,vx1,vy1] = getlineprof(img,xpt_xz(kk,:),ypt_xz(kk,:),recti_xz(kk,4),recti_xz(kk,3));
    ha1 = subplot(yN,xN,kk,'Parent',h1);
    for nn = 1:2
        Ipf = Iprofile(:,nn);
        xpos = [1:size(Iprofile,1)].*pixelsize/zoomi;
        bg = min(Ipf);
        if peakflag(kk) == 1
            f = fit(xpos',Ipf-bg,'gauss1');
            fwhm = f.c1/sqrt(2)*2.355;
        else
            f = fit(xpos',Ipf-bg,'gauss2');
            fwhm = [f.c1,f.c2]/sqrt(2)*2.355;
        end
        
        fwhmz{nn} = cat(2,fwhmz{nn},fwhm);
        Ifit = feval(f,xpos)+bg;
        plot(xpos,Ifit,xpos,Ipf,'o','color',cm(nn,:),'linewidth',1.2,'parent',ha1)
        axis(ha1,'tight')
        text(10,max(Ipf-0.1),['w: ',num2str(fwhm,3),'nm'],'Parent',ha1)
        ha1.XLabel.String = 'position (nm)';
        ha1.YLabel.String = 'relative intensity';
        ha1.Box = 'on';
        hold on;
    end
end
