# Supplementary material for: Enhanced 4Pi single-molecule localization microscopy with coherent pupil based localization
Source: Commun Biol. 2020 May 8;3:220. doi: 10.1038/s42003-020-0908-2 (PMC7210115; doi:10.1038/s42003-020-0908-2)
Supplement: Supplementary file 3 — Supplementary Data [file 42003_2020_908_MOESM3_ESM.zip › Supplementary Data/getlineprof.m]

function [recti,Iprofile,vx,vy,vx1,vy1] = getlineprof(imgs,xpt,ypt,w,L)
Nf = size(imgs,3);
sz = size(imgs);
angle = atan2(diff(ypt),diff(xpt));

imR = [];
for ii = 1:Nf
    img = double(imgs(:,:,ii));
    im_rot = imrotate(img,angle*180/pi,'bicubic','loose');
    imR = cat(3,imR,im_rot);
end
szR = size(imR);
dx = sz(2)/2;
dy = sz(1)/2;
dxR = szR(2)/2;
dyR = szR(1)/2;

T = [cos(-angle),-sin(-angle);sin(-angle),cos(-angle)];
a = T*[xpt-dx;ypt-dy];
dL = L-(a(3)-a(1));
recti = round([a(1)-dL/2+dxR,a(2)-w/2+dyR,L,w]);
imR_sub = imR(recti(2):recti(2)+recti(4),recti(1):recti(1)+recti(3),:);

vtx = [recti(1),recti(1)+recti(3),recti(1)+recti(3),recti(1),recti(1)];
vty = [recti(2),recti(2),recti(2)+recti(4),recti(2)+recti(4),recti(2)];
%             vtx1 = [recti(1)+recti(3)/2,recti(1)+recti(3)/2];
%             vty1 = [recti(2),recti(2)+recti(4)];
vtx1 = [recti(1),recti(1)+recti(3)];
vty1 = [recti(2)+recti(4)/2,recti(2)+recti(4)/2];

b = inv(T)*[vtx-dxR;vty-dyR];
vx = b(1,:)+dx;
vy = b(2,:)+dy;
b = inv(T)*[vtx1-dxR;vty1-dyR];
vx1 = b(1,:)+dx;
vy1 = b(2,:)+dy;

Iprofile = squeeze(sum(permute(imR_sub,[2,1,3]),2));
Iprofile = Iprofile./max(Iprofile(:));

end
